# Supplementary material for: Di-μ-nicotinato-κ2 N:O;κ2 O:N-bis­[aqua­bis­(4-bromo­benz­yl)(nicotinato-κ2 O,O′)tin(IV)]
Source: Acta Crystallogr Sect E Struct Rep Online. 2010 Jul 24;66(Pt 8):m1008. doi: 10.1107/S1600536810028643 (PMC3007403; doi:10.1107/S1600536810028643)
Supplement: Supplementary file 2 [file e-66-m1008-Isup2.hkl]

# 
# h,k,l, Fc-squared, Fo-squared, sigma(Fo-squared) and status flag 
# 
data_I
_shelx_title '  C2/c' 
_shelx_refln_list_code          4 
_shelx_F_calc_maximum     1800.07 
_exptl_crystal_F_000      5632.00 
_reflns_d_resolution_high  0.7696 
 
loop_ 
 _symmetry_equiv_pos_as_xyz 
 'x, y, z' 
 '-x, y, -z+1/2' 
 'x+1/2, y+1/2, z' 
 '-x+1/2, y+1/2, -z+1/2' 
 '-x, -y, -z' 
 'x, -y, z-1/2' 
 '-x+1/2, -y+1/2, -z' 
 'x+1/2, -y+1/2, z-1/2' 
 
_cell_length_a    28.3754 
_cell_length_b    16.7568 
_cell_length_c    21.5642 
_cell_angle_alpha  90.000 
_cell_angle_beta   90.998 
_cell_angle_gamma  90.000 
 
_shelx_F_squared_multiplier     1.000 
 
loop_ 
 _refln_index_h 
 _refln_index_k 
 _refln_index_l 
 _refln_F_squared_calc 
 _refln_F_squared_meas 
 _refln_F_squared_sigma 
 _refln_observed_status 
   2   0   0       13.53     -131.35    131.35 o 
   4   0   0  1279606.50  1267010.00  34165.72 o 
   6   0   0    27314.24    25542.71    669.16 o 
   8   0   0  2844939.75  2863170.75  68634.13 o 
  10   0   0      718.80      555.46    142.10 o 
  12   0   0    38250.07    33464.04    912.94 o 
  14   0   0     1847.59     2441.66    203.71 o 
  16   0   0  1125065.88  1163711.38  27866.65 o 
  18   0   0      407.37       48.29    206.98 o 
  20   0   0   209191.78   219974.17   5393.81 o 
  22   0   0     1032.79     1116.51    464.41 o 
  24   0   0     3281.03     2646.51    545.31 o 
  26   0   0    37337.77    35865.66   1497.57 o 
  28   0   0    15743.54    15876.77    986.66 o 
  30   0   0    15525.59    14939.61   1033.11 o 
  32   0   0   144097.16   149897.59   4851.54 o 
  34   0   0     1775.70     1869.38    788.47 o 
  36   0   0    51586.60    52216.45   2170.26 o 
   1   1   0      848.45      275.56     58.89 o 
   3   1   0     5196.20     4684.93    163.17 o 
   5   1   0     3653.71     4291.08    144.41 o 
   7   1   0    52865.44    57338.20   1009.61 o 
   9   1   0     1579.71     2028.44    110.21 o 
  11   1   0     7132.96     8701.76    354.97 o 
  13   1   0    27405.92    28420.62    636.54 o 
  15   1   0     5024.22     5835.39    282.95 o 
  17   1   0    33976.62    35913.86    718.94 o 
  19   1   0    41698.52    39827.89    800.77 o 
  21   1   0     7460.70     6999.02    531.54 o 
  23   1   0    47879.96    44642.80   1189.97 o 
  25   1   0      510.93      718.30    445.54 o 
  27   1   0     7712.39     8042.76    547.65 o 
  29   1   0    24391.56    23411.46   1028.54 o 
  31   1   0    19064.16    17798.40    800.09 o 
  33   1   0      286.63      493.38    528.15 o 
  35   1   0    54807.16    53976.23   1551.29 o 
   0   2   0    11021.82    10705.44    348.30 o 
   2   2   0     4737.57     5673.67    207.62 o 
   4   2   0      150.10      247.80     73.74 o 
   6   2   0    17234.71    16230.86    565.40 o 
   8   2   0     5707.13     5729.77    175.97 o 
  10   2   0    71208.35    69072.64   1232.72 o 
  12   2   0     1025.57     1124.47    119.98 o 
  14   2   0   115578.51   110278.13   1942.75 o 
  16   2   0     3091.82     3071.88    175.38 o 
  18   2   0    49416.03    53671.18   1029.87 o 
  20   2   0        3.11       41.51    223.98 o 
  22   2   0    91215.10    95507.22   1941.84 o 
  24   2   0       13.97     -497.45    331.63 o 
  26   2   0    19505.47    18669.60    746.40 o 
  28   2   0     1075.60      191.44    432.87 o 
  30   2   0    70844.84    69836.84   1785.10 o 
  32   2   0     2416.67     2688.45    534.75 o 
  34   2   0     7128.03     6495.76    747.73 o 
  36   2   0     1401.82      588.11    688.68 o 
   1   3   0     1798.09     1957.70    107.13 o 
   3   3   0    41160.11    44259.43    848.34 o 
   5   3   0      807.69     1202.81     89.89 o 
   7   3   0    34837.67    34240.80    631.99 o 
   9   3   0    60513.48    62107.90   1109.90 o 
  11   3   0     2287.36     2421.98    140.67 o 
  13   3   0    42741.42    43227.86    818.34 o 
  15   3   0     3189.73     3604.64    188.60 o 
  17   3   0     1652.47     2956.63    402.88 o 
  19   3   0      353.58      552.11    166.44 o 
  21   3   0     9487.87     8832.12    385.51 o 
  23   3   0    11821.93    11553.99    558.88 o 
  25   3   0    85190.08    79157.25   1900.06 o 
  27   3   0    13243.10    13249.10    648.78 o 
  29   3   0    38099.00    36735.76   1127.49 o 
  31   3   0      509.25      780.59    490.93 o 
  33   3   0      116.84      213.76    656.54 o 
  35   3   0      986.57     1087.77    713.96 o 
   0   4   0   127085.16   129774.41   3146.21 o 
   2   4   0    16070.59    17561.86    369.59 o 
   4   4   0    95244.79    97055.09   2520.46 o 
   6   4   0     1682.52     1715.90    104.25 o 
   8   4   0   246876.05   243791.17   4163.60 o 
  10   4   0    22826.71    22057.85    491.75 o 
  12   4   0   305687.00   315105.38   5389.71 o 
  14   4   0    16778.41    17388.54    416.09 o 
  16   4   0   233059.91   242009.98   4181.33 o 
  18   4   0     1277.16      723.00    181.13 o 
  20   4   0   113947.69   116200.99   2306.92 o 
  22   4   0     3224.87     2568.58    296.25 o 
  24   4   0    52782.99    50303.67   1328.44 o 
  26   4   0    23733.87    23714.17    850.00 o 
  28   4   0    19106.16    18831.67    788.82 o 
  30   4   0     2963.17     3120.91    623.36 o 
  32   4   0    11653.99    12129.88    980.05 o 
  34   4   0      667.43      197.67    657.07 o 
  36   4   0    22725.82    22363.16   1175.17 o 
   1   5   0    83494.73    86927.65   1505.45 o 
   3   5   0    26742.64    25657.52    524.90 o 
   5   5   0   236341.81   241416.28   4503.90 o 
   7   5   0    21465.06    23636.30    506.42 o 
   9   5   0    68340.01    71744.00   1275.19 o 
  11   5   0   237747.97   236512.25   4060.72 o 
  13   5   0      433.85      468.89    194.33 o 
  15   5   0   273404.66   275476.84   4739.66 o 
  17   5   0    12315.46    11691.80    360.83 o 
  19   5   0      194.84      330.47    259.21 o 
  21   5   0    63025.54    62576.39   1353.91 o 
  23   5   0       96.94     -351.18    269.34 o 
  25   5   0     5866.39     5641.69    482.75 o 
  27   5   0    55696.41    54161.00   1699.95 o 
  29   5   0     4334.86     3980.90    654.19 o 
  31   5   0    48809.20    48887.24   1681.77 o 
  33   5   0     3028.95     2557.44    737.47 o 
  35   5   0     3669.76     3963.28    790.52 o 
   0   6   0     4250.70     4965.33    308.02 o 
   2   6   0      993.28     1239.45    100.20 o 
   4   6   0     6519.96     6387.72    200.97 o 
   6   6   0      651.36      668.14    102.05 o 
   8   6   0    10607.95    10832.85    301.78 o 
  10   6   0   102035.53   105869.63   1963.00 o 
  12   6   0     3513.99     3456.09    176.36 o 
  14   6   0   215569.23   217536.47   4136.78 o 
  16   6   0      913.33      993.00    180.03 o 
  18   6   0    16373.95    17954.30    560.51 o 
  20   6   0    13418.77    12123.23    461.45 o 
  22   6   0     2591.34     3328.52    325.18 o 
  24   6   0     7332.94     6789.91    455.63 o 
  26   6   0    17023.51    15826.51    871.72 o 
  28   6   0     1392.46      971.09    553.22 o 
  30   6   0    45265.18    44883.48   1557.16 o 
  32   6   0       17.13     -937.62    625.08 o 
  34   6   0    18991.15    19185.54   1095.25 o 
   1   7   0   238553.69   244617.84   4174.84 o 
   3   7   0   200328.38   202126.95   3464.51 o 
   5   7   0    23295.04    25070.86    553.36 o 
   7   7   0     9920.28    11707.24    330.51 o 
   9   7   0     8409.41    10512.56    285.32 o 
  11   7   0     1424.99     1259.13    169.15 o 
  13   7   0   158607.08   155437.97   2713.91 o 
  15   7   0    52784.37    51603.06    985.32 o 
  17   7   0   188070.11   181024.27   3173.74 o 
  19   7   0    53334.93    56394.79   1219.14 o 
  21   7   0    19472.17    20969.17    741.42 o 
  23   7   0    15421.50    15157.08    646.52 o 
  25   7   0     3767.16     4341.30    599.60 o 
  27   7   0    16717.53    16792.68   1390.34 o 
  29   7   0    16895.03    17164.09   1225.39 o 
  31   7   0      969.12     1390.62   1024.38 o 
  33   7   0    28331.43    28581.57   1331.78 o 
   0   8   0    81932.41    92780.81   2312.56 o 
   2   8   0     1659.39     1718.11    168.89 o 
   4   8   0   106048.73   113914.95   2046.47 o 
   6   8   0     6059.46     6014.75    203.33 o 
   8   8   0   139237.02   145586.03   2771.65 o 
  10   8   0      413.20      304.18    172.27 o 
  12   8   0    27911.05    27007.14    573.16 o 
  14   8   0    24086.21    24094.44    545.38 o 
  16   8   0     2220.51     3351.33    426.58 o 
  18   8   0        4.84      251.94    240.02 o 
  20   8   0      991.11      592.80    323.07 o 
  22   8   0      675.74      574.13    360.98 o 
  24   8   0    41640.54    40894.45   1151.37 o 
  26   8   0      786.05      643.29    528.15 o 
  28   8   0    23832.33    20390.73   1045.68 o 
  30   8   0     1973.49     1685.07   1008.64 o 
  32   8   0      626.75     -355.05    678.67 o 
  34   8   0     7163.76     6467.44    867.77 o 
   1   9   0   128810.55   140561.88   2672.04 o 
   3   9   0   214979.58   229029.36   3931.36 o 
   5   9   0      174.45      360.28    166.44 o 
   7   9   0    44928.71    43675.66    921.52 o 
   9   9   0     4499.53     3186.91    229.66 o 
  11   9   0     3481.58     3113.65    426.90 o 
  13   9   0   178710.44   180095.73   4148.46 o 
  15   9   0    33524.55    34482.94    965.19 o 
  17   9   0    79884.27    82086.73   1681.73 o 
  19   9   0    67773.31    63987.99   1570.05 o 
  21   9   0     1857.77     1831.16    620.92 o 
  23   9   0    22268.50    21538.04    800.67 o 
  25   9   0       43.80     -582.73    411.58 o 
  27   9   0      605.19      -28.19    604.99 o 
  29   9   0    51416.72    51218.10   2451.28 o 
  31   9   0     8975.26     8551.11    882.16 o 
  33   9   0    30237.40    28798.42   1380.74 o 
   0  10   0    12434.94    13384.69    498.52 o 
   2  10   0     2764.72     3428.90    181.50 o 
   4  10   0     2952.19     3492.47    193.36 o 
   6  10   0    19205.47    20613.40    660.86 o 
   8  10   0    14226.71    15031.85    493.75 o 
  10  10   0     8338.03     8498.34    405.66 o 
  12  10   0     3521.76     3121.75    254.24 o 
  14  10   0     2946.05     3585.30    288.06 o 
  16  10   0     2432.01     2719.40    288.06 o 
  18  10   0    14386.06    16103.53    642.50 o 
  20  10   0    10837.86    10577.44    550.98 o 
  22  10   0    36129.75    36428.64   1093.28 o 
  24  10   0     7428.67     7707.38    549.49 o 
  26  10   0    30725.14    30466.54   2660.82 o 
  28  10   0     1312.54     1004.89    659.96 o 
  30  10   0    21379.43    21110.94   1694.10 o 
  32  10   0     3310.63     3053.09    825.10 o 
   1  11   0   125723.35   126848.00   2224.86 o 
   3  11   0    35295.01    34566.01    700.07 o 
   5  11   0    48948.41    48972.68    932.53 o 
   7  11   0     3235.73     3458.08    399.62 o 
   9  11   0    14683.59    14471.56    587.74 o 
  11  11   0    39234.32    39904.88    912.20 o 
  13  11   0    73921.72    72745.25   1697.72 o 
  15  11   0    82246.99    76853.80   1602.49 o 
  17  11   0   124705.02   124661.38   2480.52 o 
  19  11   0    28315.48    27861.09    889.09 o 
  21  11   0    19244.71    18769.33    819.99 o 
  23  11   0       42.90      243.88    630.40 o 
  25  11   0     6290.19     7150.15    584.53 o 
  27  11   0     3440.07     4013.13    690.51 o 
  29  11   0    29161.09    28941.40   1364.78 o 
  31  11   0    18050.69    17533.18   1113.97 o 
   0  12   0     1412.54      901.65    282.18 o 
   2  12   0      504.10      827.56    178.02 o 
   4  12   0    56411.43    59227.95   1232.34 o 
   6  12   0      152.13      421.19    216.53 o 
   8  12   0    71843.77    71679.19   1636.93 o 
  10  12   0        1.15      135.40    274.74 o 
  12  12   0     5213.64     5329.74    336.23 o 
  14  12   0     2920.87     3254.82    367.41 o 
  16  12   0    16926.94    17376.27    588.96 o 
  18  12   0     1226.38     1356.84    392.60 o 
  20  12   0     3278.13     3672.51    459.76 o 
  22  12   0     6987.21     6545.59    538.96 o 
  24  12   0    13253.27    13573.78   1009.58 o 
  26  12   0     2857.01     2389.77    536.93 o 
  28  12   0     2283.62     2285.85   1264.66 o 
  30  12   0     2534.33     3322.71    813.89 o 
   1  13   0     4898.48     5098.68    281.81 o 
   3  13   0    73089.63    72746.20   2023.75 o 
   5  13   0      852.31      940.52    244.87 o 
   7  13   0    39276.43    38013.64    879.68 o 
   9  13   0   104057.41   103213.60   2289.57 o 
  11  13   0     2846.85     3273.01    319.59 o 
  13  13   0   233525.63   225025.19   5830.44 o 
  15  13   0     8173.24     8984.33    546.46 o 
  17  13   0    14037.00    13434.43    773.60 o 
  19  13   0    14423.97    13811.50    646.89 o 
  21  13   0     3565.98     3725.90    496.74 o 
  23  13   0     3145.29     3652.90    523.93 o 
  25  13   0    46920.00    47371.81   1426.69 o 
  27  13   0      815.52     1132.93    694.50 o 
  29  13   0    11615.99    11677.68   1382.46 o 
   0  14   0    96066.89    99961.84   3155.66 o 
   2  14   0    28815.87    28420.06    900.57 o 
   4  14   0     2579.32     2553.91    277.30 o 
   6  14   0     1629.07     1215.78    275.45 o 
   8  14   0    56192.43    54209.60   1179.80 o 
  10  14   0   107366.48   103490.29   4438.97 o 
  12  14   0    12707.58    12528.34    498.02 o 
  14  14   0    48467.85    48568.08   1271.46 o 
  16  14   0    13642.69    13489.13    803.79 o 
  18  14   0      428.93      512.31    422.15 o 
  20  14   0     4986.17     4477.61    508.60 o 
  22  14   0     7451.08     7045.26    577.21 o 
  24  14   0     7660.06     8440.43    772.59 o 
  26  14   0    59701.95    59939.27   1663.34 o 
  28  14   0     8373.93     9075.41    900.11 o 
   1  15   0     1148.19     1442.37    317.34 o 
   3  15   0    63900.13    63673.72   1512.50 o 
   5  15   0    27698.95    27772.05    735.52 o 
   7  15   0    80750.53    82592.11   2062.59 o 
   9  15   0   123121.59   122657.30   2439.28 o 
  11  15   0     7655.90     7974.38    482.15 o 
  13  15   0     9428.40     9962.02    480.83 o 
  15  15   0      483.64      515.61    345.60 o 
  17  15   0      434.05      177.17    402.59 o 
  19  15   0    31470.86    29971.38    987.49 o 
  21  15   0     6406.64     6510.43    594.72 o 
  23  15   0    39754.16    41151.56   1271.78 o 
  25  15   0    22827.70    23335.03    995.59 o 
   0  16   0    73058.20    74940.87   3168.91 o 
   2  16   0     2785.49     3128.86    381.40 o 
   4  16   0    59268.05    60243.41   1466.74 o 
   6  16   0       24.22     -415.06    276.70 o 
   8  16   0    15806.13    16393.64    584.73 o 
  10  16   0        4.23      -64.40    318.42 o 
  12  16   0    48781.98    50243.41   1316.06 o 
  14  16   0     3907.43     3794.98    564.66 o 
  16  16   0   103625.51   104901.10   3279.96 o 
  18  16   0      763.95      919.74    456.83 o 
  20  16   0    21974.61    23857.80   1881.71 o 
  22  16   0       48.30     -459.91    492.73 o 
  24  16   0     2142.06     2501.34    641.50 o 
   1  17   0    32924.95    34134.06   1042.32 o 
   3  17   0     9484.30     8604.81    495.47 o 
   5  17   0    34355.69    33965.78    963.52 o 
   7  17   0      226.30      212.28    355.18 o 
   9  17   0     5120.72     5423.42    530.86 o 
  11  17   0     1840.29     2576.44    394.88 o 
  13  17   0       23.32      319.10    279.28 o 
  15  17   0    12124.99    12784.13    838.95 o 
  17  17   0     9396.81     8456.66    810.51 o 
  19  17   0     3063.81     3444.02    553.26 o 
  21  17   0    24298.28    24232.92   1071.20 o 
  23  17   0    11112.84    12725.07    793.16 o 
   0  18   0    18882.53    21302.75   1061.34 o 
   2  18   0    11831.26    11540.54    583.63 o 
   4  18   0       28.37      295.63    554.56 o 
   6  18   0     9347.67     9714.01   1068.24 o 
   8  18   0     6544.88     7060.93    573.31 o 
  10  18   0     3517.61     4469.01    606.70 o 
  12  18   0      607.49      570.32    441.04 o 
  14  18   0      124.02      303.05    445.54 o 
  16  18   0     8399.03     9722.66    651.52 o 
  18  18   0     8325.64     8427.27    651.61 o 
  20  18   0       11.78     -169.23    546.92 o 
   1  19   0     7770.97     6637.38    766.69 o 
   3  19   0     2614.53     1951.72    540.97 o 
   5  19   0     5020.91     4723.08    564.10 o 
   7  19   0       39.78      247.26    311.52 o 
   9  19   0      200.99       19.66    331.79 o 
  11  19   0     1770.41     1253.57    469.24 o 
  13  19   0       71.12      854.66    463.88 o 
  15  19   0    18291.41    18775.77    970.03 o 
  17  19   0    10419.51    11694.04    876.87 o 
   0  20   0    76196.59    79173.52   4039.13 o 
   2  20   0     8937.80     8063.50   1049.17 o 
   4  20   0    88630.78    85683.04   3574.15 o 
   6  20   0     7792.93     7674.39   1494.15 o 
   8  20   0    87364.38    92217.52   2597.85 o 
  10  20   0     9922.36    10826.23    801.13 o 
  12  20   0    60095.06    64287.85   2141.69 o 
  14  20   0    11382.98    11821.84   1510.57 o 
   1  21   0     3379.52     4663.41    789.49 o 
   3  21   0     1584.63     1848.05    754.39 o 
   5  21   0     1023.12     1116.51   1017.99 o 
   7  21   0    13436.49    15899.20    931.67 o 
   9  21   0      447.55      606.93    592.67 o 
 -35   1   1    14354.42    13247.99    787.37 o 
 -33   1   1    40888.00    37572.32   1205.39 o 
 -31   1   1     3600.70     4250.72    560.74 o 
 -29   1   1    16845.36    18465.96    791.09 o 
 -27   1   1    10761.77    10130.76    597.85 o 
 -25   1   1      109.95     -375.81    360.66 o 
 -23   1   1    73112.95    70861.23   1699.33 o 
 -21   1   1    18919.07    19486.96    567.85 o 
 -19   1   1    27390.10    25567.12    576.83 o 
 -17   1   1    69851.53    71377.41   1316.15 o 
 -15   1   1     1193.74     1386.01    153.25 o 
 -13   1   1    11218.54    11000.17    330.43 o 
 -11   1   1     8936.95    10010.09    269.28 o 
  -9   1   1     6742.05     7569.82    286.29 o 
  -7   1   1     9480.72    10012.38    231.71 o 
  -5   1   1    21936.04    21521.92    404.33 o 
  -3   1   1    50690.55    49271.40    973.93 o 
  -1   1   1    17135.81    15191.67    484.76 o 
   1   1   1    14198.87    13438.29    391.51 o 
   3   1   1     4066.44     4354.11     98.04 o 
   5   1   1     1226.99     1647.31     86.61 o 
   7   1   1     2892.45     2920.08    147.52 o 
   9   1   1     6760.08     6772.48    282.63 o 
  11   1   1    32839.73    31654.02    607.86 o 
  13   1   1    10084.09    11464.77    288.43 o 
  15   1   1    60456.88    60159.69   1105.33 o 
  17   1   1       99.95      566.62    177.48 o 
  19   1   1       78.41      309.36    135.57 o 
  21   1   1    25571.50    24282.44    753.95 o 
  23   1   1      648.31      233.81    330.22 o 
  25   1   1    41257.70    38863.47   1091.42 o 
  27   1   1    12834.55    12652.45    642.50 o 
  29   1   1     9838.80    10105.29    619.38 o 
  31   1   1    33660.46    31215.23   1066.30 o 
  33   1   1     4044.05     5330.23    611.15 o 
  35   1   1     4535.01     3162.42    611.49 o 
 -36   2   1     4157.71     4457.86    757.00 o 
 -34   2   1     4998.03     5412.88    631.64 o 
 -32   2   1       79.66      230.70    498.15 o 
 -30   2   1   124247.67   123592.27   3051.08 o 
 -28   2   1      331.44     -167.66    430.35 o 
 -26   2   1    86298.77    87272.55   2076.89 o 
 -24   2   1    14651.46    14401.91    630.43 o 
 -22   2   1     9180.85     8373.74    380.34 o 
 -20   2   1    25246.32    24815.92    575.16 o 
 -18   2   1    59301.28    63313.11   1184.52 o 
 -16   2   1     7307.88     7153.11    279.03 o 
 -14   2   1   446806.06   446929.28   7616.72 o 
 -12   2   1     1431.86     1295.30    202.88 o 
 -10   2   1   623360.25   624725.00  10591.72 o 
  -8   2   1    15535.41    15341.62    330.25 o 
  -6   2   1   296553.47   301132.06   5110.47 o 
  -4   2   1     8128.66     8525.13    204.97 o 
  -2   2   1    52139.41    50438.91   1079.11 o 
   0   2   1    11027.03    11149.77    212.08 o 
   2   2   1   723216.63   752530.25  18079.96 o 
   4   2   1     9914.99    10680.64    219.63 o 
   6   2   1  1957007.75  1908868.00  32330.89 o 
   8   2   1     7410.57     8406.31    264.29 o 
  10   2   1    56135.80    51621.00    935.28 o 
  12   2   1    58178.11    56371.03   1028.41 o 
  14   2   1     7367.01     7016.64    279.87 o 
  16   2   1    50037.76    51607.12    970.69 o 
  18   2   1   355209.06   356172.72   6104.08 o 
  20   2   1        0.65      278.51    203.79 o 
  22   2   1   301170.41   298588.66   6352.30 o 
  24   2   1     1973.37     2167.00    544.98 o 
  26   2   1    20030.32    20220.25    769.80 o 
  28   2   1    27916.02    25804.06   1094.90 o 
  30   2   1      187.29     1416.66    490.93 o 
  32   2   1    11447.72    12550.11    724.53 o 
  34   2   1    27608.60    28874.83   1294.33 o 
  36   2   1      168.18      843.76    686.52 o 
 -35   3   1     8044.99     8005.65    819.33 o 
 -33   3   1    21541.44    22290.34   1091.21 o 
 -31   3   1     4286.48     3492.88    525.09 o 
 -29   3   1    28518.45    28044.65    995.27 o 
 -27   3   1    26594.67    25460.48   1044.42 o 
 -25   3   1    22791.21    22312.00    802.72 o 
 -23   3   1    21959.27    20918.01    628.77 o 
 -21   3   1    60557.95    55543.89   1204.06 o 
 -19   3   1    26993.29    26952.81    610.10 o 
 -17   3   1    76447.75    77862.84   1628.10 o 
 -15   3   1    55153.09    54463.13   1027.05 o 
 -13   3   1    15389.19    16519.23    393.04 o 
 -11   3   1    16280.71    15636.45    465.85 o 
  -9   3   1    26015.52    27438.00    533.46 o 
  -7   3   1    24255.28    22871.20    450.25 o 
  -5   3   1    16897.76    17915.72    524.48 o 
  -3   3   1    77896.45    72600.95   4807.75 o 
  -1   3   1       68.04      140.74     45.50 o 
   1   3   1   134721.28   134543.64   3330.27 o 
   3   3   1     4855.67     5371.75    179.49 o 
   5   3   1    12146.37    12018.69    249.26 o 
   7   3   1    82114.92    82707.72   1440.64 o 
   9   3   1    14374.52    13293.66    300.95 o 
  11   3   1    95687.27    95416.45   1672.73 o 
  13   3   1    52981.50    53235.07    983.82 o 
  15   3   1      839.93     1308.58    183.57 o 
  17   3   1    74285.16    72157.96   1326.84 o 
  19   3   1    21325.82    21219.39    581.35 o 
  21   3   1    24250.93    24769.54    662.84 o 
  23   3   1     1839.81     1426.60    353.76 o 
  25   3   1    14415.07    14094.86    704.17 o 
  27   3   1    42352.39    42233.79   1201.96 o 
  29   3   1    21062.58    20758.41    979.84 o 
  31   3   1      842.19     1259.12    516.94 o 
  33   3   1    14655.51    14880.40    959.72 o 
  35   3   1    10633.51     9790.83    858.53 o 
 -36   4   1     8604.75     8182.64    877.51 o 
 -34   4   1     7228.51     7790.62    813.89 o 
 -32   4   1      206.65     1128.54    631.79 o 
 -30   4   1        7.54     -122.95    555.25 o 
 -28   4   1     6711.89     7132.29    572.08 o 
 -26   4   1       56.01       96.65    391.50 o 
 -24   4   1   145198.33   146078.89   3266.63 o 
 -22   4   1     3129.78     3426.52    309.72 o 
 -20   4   1    24239.20    24827.11    667.50 o 
 -18   4   1      849.49     1246.24    203.15 o 
 -16   4   1   161600.59   175469.17   3062.15 o 
 -14   4   1       13.95      158.20    145.23 o 
 -12   4   1    13968.07    13516.82    764.23 o 
 -10   4   1      355.41      399.48    114.92 o 
  -8   4   1   742630.38   767065.00  14267.14 o 
  -6   4   1       21.24      230.64     77.56 o 
  -4   4   1       69.11      201.64    109.02 o 
  -2   4   1       68.00      102.40     62.88 o 
   0   4   1   533396.38   566639.75  15858.22 o 
   2   4   1      538.37      605.64    136.91 o 
   4   4   1     2116.81     2686.10    158.33 o 
   6   4   1     4485.89     4278.24    163.27 o 
   8   4   1   283067.56   287001.09   5361.11 o 
  10   4   1     1172.73     1109.06    111.69 o 
  12   4   1    16565.35    17971.40    674.06 o 
  14   4   1     5039.16     5185.81    249.66 o 
  16   4   1   236492.55   236326.58   4078.37 o 
  18   4   1     2079.41     2417.31    293.72 o 
  20   4   1   111797.66   114146.19   2274.46 o 
  22   4   1    14398.20    13361.73    481.93 o 
  24   4   1    27431.00    26318.32    875.09 o 
  26   4   1      792.18      162.69    407.26 o 
  28   4   1     7869.17     7671.77    636.96 o 
  30   4   1      201.30      453.10    557.52 o 
  32   4   1    47081.42    48013.54   1895.45 o 
  34   4   1     1312.86     1702.02    678.67 o 
  36   4   1    25520.57    26749.72   1262.13 o 
 -35   5   1    10130.96     9740.65   1049.74 o 
 -33   5   1      191.74      915.52    659.96 o 
 -31   5   1     4662.13     5092.50    707.81 o 
 -29   5   1     7959.52     8479.63    757.90 o 
 -27   5   1    14863.33    16194.18    888.16 o 
 -25   5   1    13021.89    13638.32    917.78 o 
 -23   5   1    15005.93    14115.87    527.48 o 
 -21   5   1    40620.10    38712.21    926.13 o 
 -19   5   1    35026.70    34029.32    732.22 o 
 -17   5   1     9690.68    10428.47    401.08 o 
 -15   5   1   123794.07   126993.86   2246.97 o 
 -13   5   1   178824.08   177703.81   3078.23 o 
 -11   5   1   184422.13   186722.09   3223.16 o 
  -9   5   1    14614.64    14515.44    333.81 o 
  -7   5   1    27185.25    25559.02    497.46 o 
  -5   5   1    19076.38    18766.17    461.87 o 
  -3   5   1       13.61      126.95     73.25 o 
  -1   5   1    93703.96    96873.23   1670.84 o 
   1   5   1     4657.38     4711.93    220.40 o 
   3   5   1   162945.80   163697.91   4919.94 o 
   5   5   1    83892.69    87959.24   1725.80 o 
   7   5   1     2161.40     2135.78    154.47 o 
   9   5   1   109333.22   110147.48   1916.32 o 
  11   5   1    27960.20    31172.12    615.12 o 
  13   5   1      561.05      707.04    141.96 o 
  15   5   1   140708.78   146878.28   2664.26 o 
  17   5   1     6166.95     6374.30    258.44 o 
  19   5   1    81849.66    75421.66   1552.63 o 
  21   5   1    15076.86    16683.18    893.33 o 
  23   5   1    12025.16    12040.27    480.70 o 
  25   5   1     1952.44     1037.92    393.99 o 
  27   5   1     6396.51     6434.16    654.19 o 
  29   5   1    35111.13    35090.39   1314.42 o 
  31   5   1    26350.49    27290.73   1220.76 o 
  33   5   1     9756.16     9672.72    909.04 o 
  35   5   1     8501.03     7353.84    867.46 o 
 -34   6   1     4304.56     5052.94    800.32 o 
 -32   6   1       58.92     -882.26    588.17 o 
 -30   6   1    11526.89    10216.39    804.90 o 
 -28   6   1      183.97      959.35    547.77 o 
 -26   6   1    13251.99    12264.05    788.05 o 
 -24   6   1     4065.95     3851.85    419.39 o 
 -22   6   1    70286.47    68336.59   1465.75 o 
 -20   6   1    12590.51    11689.76    817.60 o 
 -18   6   1   111152.83   111656.41   2011.82 o 
 -16   6   1      415.92      613.56    178.40 o 
 -14   6   1    13596.81    15519.27    751.42 o 
 -12   6   1    14781.88    15743.34    653.12 o 
 -10   6   1    25866.24    29142.74    714.50 o 
  -8   6   1    24641.99    25441.34    512.15 o 
  -6   6   1   247017.41   264200.50   5543.67 o 
  -4   6   1     1566.89     1579.70    193.40 o 
  -2   6   1   444318.44   471556.22  14957.49 o 
   0   6   1    31866.15    33219.66    678.22 o 
   2   6   1    90736.19   101669.48   2587.83 o 
   4   6   1     2507.98     2340.23    145.36 o 
   6   6   1    12095.63    13121.60    372.98 o 
   8   6   1      210.86      369.00    126.45 o 
  10   6   1   135719.11   140059.38   2436.75 o 
  12   6   1     6570.22     6793.15    233.47 o 
  14   6   1   272212.53   279937.53   4808.99 o 
  16   6   1     5752.77     5558.38    244.70 o 
  18   6   1    48748.54    48575.75   1063.92 o 
  20   6   1     6663.60     7713.22    377.26 o 
  22   6   1      661.31      202.26    276.27 o 
  24   6   1      921.02     1344.15    596.51 o 
  26   6   1     7175.40     6291.57    629.42 o 
  28   6   1     9916.92     8536.39    731.62 o 
  30   6   1    66871.46    67525.48   2070.02 o 
  32   6   1     8475.99     7032.21    788.05 o 
  34   6   1    31948.48    32082.70   1378.88 o 
 -33   7   1       56.61     -551.87    682.53 o 
 -31   7   1     1070.51      945.38    658.69 o 
 -29   7   1     7208.83     6857.94    738.93 o 
 -27   7   1     8209.93     7061.46    702.91 o 
 -25   7   1    86276.91    86788.88   2073.32 o 
 -23   7   1     4595.46     5041.21    439.07 o 
 -21   7   1    48966.90    47043.79   1227.16 o 
 -19   7   1       67.13      179.31    243.62 o 
 -17   7   1     5060.88     4606.61    254.29 o 
 -15   7   1    21484.86    22191.90    518.95 o 
 -13   7   1    35933.52    35122.73    710.15 o 
 -11   7   1    76115.32    75070.06   1357.50 o 
  -9   7   1   239840.55   249792.00   5114.05 o 
  -7   7   1    66628.30    74246.10   1957.55 o 
  -5   7   1   108308.04   108081.41   2306.50 o 
  -3   7   1    37185.50    39119.93    801.10 o 
  -1   7   1      104.42      306.07     97.39 o 
   1   7   1    41347.02    41529.01    839.65 o 
   3   7   1    32665.84    34761.34    712.68 o 
   5   7   1    76905.80    78475.98   1698.38 o 
   7   7   1   239982.83   246707.91   4772.17 o 
   9   7   1    28736.30    32176.83    700.68 o 
  11   7   1    76374.17    72203.62   1305.91 o 
  13   7   1     4972.12     4522.83    245.46 o 
  15   7   1     7438.50     7782.81    289.36 o 
  17   7   1    59470.89    57079.03   1096.23 o 
  19   7   1    36301.69    38357.77   1019.14 o 
  21   7   1    50704.28    51388.76   1310.64 o 
  23   7   1    36070.79    35917.64   1147.04 o 
  25   7   1     7426.56     6886.43    648.14 o 
  27   7   1     4854.65     3977.65    637.56 o 
  29   7   1    14467.96    13568.53    883.05 o 
  31   7   1       27.61      446.83    659.96 o 
  33   7   1    11476.15    11584.10    931.98 o 
 -34   8   1    17629.97    16007.25   1064.83 o 
 -32   8   1    50795.85    52193.33   1822.06 o 
 -30   8   1     8185.44     7472.29    994.24 o 
 -28   8   1    54327.75    51136.00   1711.34 o 
 -26   8   1     3399.83     3315.17    649.81 o 
 -24   8   1     8808.45     7777.96    738.04 o 
 -22   8   1      388.07     -179.77    348.82 o 
 -20   8   1     6742.04     6315.46    440.31 o 
 -18   8   1    30572.59    29354.44    959.20 o 
 -16   8   1   130687.70   134759.42   2398.64 o 
 -14   8   1     3139.40     3193.07    208.54 o 
 -12   8   1   123922.73   129306.73   2504.36 o 
 -10   8   1    40810.32    41954.70   1008.43 o 
  -8   8   1     9346.51    10842.72    298.81 o 
  -6   8   1      663.38      826.57    150.50 o 
  -4   8   1     3129.42     4067.27    368.26 o 
  -2   8   1    45168.06    48945.64    989.35 o 
   0   8   1    75223.41    83675.95   1818.16 o 
   2   8   1     2511.44     2973.80    218.18 o 
   4   8   1     4405.34     4604.49    240.93 o 
   6   8   1    16795.69    17547.81    616.18 o 
   8   8   1    29123.33    31149.94    751.16 o 
  10   8   1    12181.67    12571.15    472.28 o 
  12   8   1    41153.56    42489.06    921.66 o 
  14   8   1    13173.81    13872.40    582.70 o 
  16   8   1    22347.01    22288.49    597.97 o 
  18   8   1     1512.41     1428.76    298.07 o 
  20   8   1     9262.20     8972.39    483.86 o 
  22   8   1      112.20      273.27    348.92 o 
  24   8   1    18276.17    16649.47    698.22 o 
  26   8   1    23236.89    21364.79   1002.26 o 
  28   8   1    37317.25    37792.98   1624.46 o 
  30   8   1     8858.82     7820.01    811.28 o 
  32   8   1    17394.15    18352.75   1160.08 o 
  34   8   1      114.67     -283.76    771.42 o 
 -33   9   1       24.46     -241.16    720.77 o 
 -31   9   1    30670.55    30984.90   1382.25 o 
 -29   9   1    32487.40    32393.50   1333.11 o 
 -27   9   1    60257.68    57348.52   1835.92 o 
 -25   9   1     8509.70     8631.91    569.89 o 
 -23   9   1     2674.78     3366.66    446.31 o 
 -21   9   1    16298.23    16165.28    663.00 o 
 -19   9   1     1289.69     1491.89    363.73 o 
 -17   9   1     3780.90     4502.48    441.12 o 
 -15   9   1   109071.68   108782.39   2154.87 o 
 -13   9   1   218972.70   215472.89   4595.69 o 
 -11   9   1   359277.16   350598.97   5999.72 o 
  -9   9   1    64505.46    62111.26   1140.30 o 
  -7   9   1    62357.76    65736.27   1434.41 o 
  -5   9   1     3576.07     4031.24    200.96 o 
  -3   9   1    18426.34    18026.97    541.97 o 
  -1   9   1    15076.64    16007.92    414.82 o 
   1   9   1   130745.51   137142.72   2619.57 o 
   3   9   1   314956.41   325712.94   6110.82 o 
   5   9   1   375021.72   390625.09   7265.14 o 
   7   9   1   287183.91   281971.38  11701.47 o 
   9   9   1     1683.21     2454.57    214.27 o 
  11   9   1    12572.79    12142.51    542.64 o 
  13   9   1    35168.54    36199.43   1187.61 o 
  15   9   1     8936.24     9047.35    550.08 o 
  17   9   1    43271.20    43986.36    996.43 o 
  19   9   1   148292.78   145938.75   3220.36 o 
  21   9   1    73529.87    72017.48   1749.92 o 
  23   9   1    94469.79    92068.16   2502.63 o 
  25   9   1      208.90       -1.52    502.42 o 
  27   9   1     2398.83     2664.96    659.96 o 
  29   9   1    15014.44    12873.25    893.57 o 
  31   9   1     8445.12     8510.72    854.40 o 
  33   9   1      415.50     -600.36   1457.32 o 
 -32  10   1     1164.11     -671.31   1148.96 o 
 -30  10   1      106.26      116.34    700.15 o 
 -28  10   1    11070.02    11083.52   1025.44 o 
 -26  10   1    20724.55    19969.38    846.80 o 
 -24  10   1     6576.90     5945.65    517.31 o 
 -22  10   1     5046.56     5105.86    483.78 o 
 -20  10   1     9039.30     8299.66    510.22 o 
 -18  10   1    21422.99    21346.89    661.95 o 
 -16  10   1     6029.24     5221.26    400.63 o 
 -14  10   1     2553.02     2996.46    282.65 o 
 -12  10   1    14719.81    14988.44    491.75 o 
 -10  10   1    61105.08    59851.05   1247.37 o 
  -8  10   1    15473.54    14869.89    452.25 o 
  -6  10   1    23625.48    25307.47    592.76 o 
  -4  10   1     6758.88     6092.43    260.53 o 
  -2  10   1     1062.99      739.71    208.44 o 
   0  10   1     7644.90     8158.93    303.25 o 
   2  10   1       13.32       93.70    327.90 o 
   4  10   1       73.65       24.21    144.41 o 
   6  10   1    21172.30    20046.15    581.24 o 
   8  10   1     4275.22     4062.02    327.05 o 
  10  10   1     4620.59     4796.13    271.47 o 
  12  10   1        9.98      172.92    244.68 o 
  14  10   1       39.24       91.04    234.09 o 
  16  10   1     1096.91      609.28    251.16 o 
  18  10   1     1125.39     1495.63    355.60 o 
  20  10   1     4984.32     5064.64    450.57 o 
  22  10   1     4548.34     4265.40    457.12 o 
  24  10   1      918.49      747.30    435.48 o 
  26  10   1      224.57      -34.22    612.21 o 
  28  10   1      467.12      924.13    654.97 o 
  30  10   1       47.72      215.65    667.49 o 
  32  10   1        9.99     1467.80    757.01 o 
 -31  11   1      482.15     -438.30    731.03 o 
 -29  11   1    11172.10    12004.97   1098.39 o 
 -27  11   1    43055.14    42874.90   1661.26 o 
 -25  11   1    11642.32    11686.16    859.16 o 
 -23  11   1   108586.62   111715.34   2604.41 o 
 -21  11   1     1371.53     1323.09    450.28 o 
 -19  11   1     6482.28     7143.32    493.63 o 
 -17  11   1   154151.67   144614.44   3350.13 o 
 -15  11   1    11253.43    11543.75    456.92 o 
 -13  11   1    65824.76    65703.94   1381.83 o 
 -11  11   1    73133.92    73333.85   1503.09 o 
  -9  11   1     5897.82     4731.84    426.59 o 
  -7  11   1   286789.81   282659.03   5966.41 o 
  -5  11   1     4898.99     5277.84    257.14 o 
  -3  11   1    12666.98    12369.69    384.54 o 
  -1  11   1   296224.66   292366.50   5514.84 o 
   1  11   1    15870.90    17757.76    533.50 o 
   3  11   1   214378.91   212848.36   4043.65 o 
   5  11   1    44309.57    43186.79    835.81 o 
   7  11   1     5478.37     5206.08    317.57 o 
   9  11   1   225120.05   222478.78   4722.45 o 
  11  11   1     2808.71     3423.89    279.17 o 
  13  11   1    24557.70    24759.51    663.14 o 
  15  11   1   204283.97   198100.06   3810.83 o 
  17  11   1    28867.74    28664.16    995.36 o 
  19  11   1   192199.92   184381.50   4028.93 o 
  21  11   1     5310.16     5784.80    491.96 o 
  23  11   1      270.02     -308.04    464.50 o 
  25  11   1    69829.27    68799.98   1771.86 o 
  27  11   1      142.21     -478.49    715.41 o 
  29  11   1     4814.83     4917.56    841.74 o 
  31  11   1    34775.26    34828.52   1469.47 o 
 -30  12   1      178.21     1235.87    768.01 o 
 -28  12   1       50.46      240.04   1088.96 o 
 -26  12   1     1121.18      337.93    507.29 o 
 -24  12   1    31783.29    32273.73   1125.20 o 
 -22  12   1    10415.01    10186.91    617.76 o 
 -20  12   1    87714.38    86324.87   2062.98 o 
 -18  12   1      709.26     1108.67    384.54 o 
 -16  12   1     8027.61     8474.27    502.62 o 
 -14  12   1     7043.59     6406.00    415.92 o 
 -12  12   1     1152.52     1417.51    268.99 o 
 -10  12   1     2343.92     2718.13    286.44 o 
  -8  12   1    59836.05    56809.93   3971.97 o 
  -6  12   1    12286.40    11642.61    677.79 o 
  -4  12   1    28923.11    29581.43    687.66 o 
  -2  12   1     6921.71     7054.38    505.12 o 
   0  12   1     4667.33     4351.35    251.26 o 
   2  12   1    17363.05    16544.31    519.39 o 
   4  12   1     4604.34     3552.63    285.09 o 
   6  12   1     5961.09     6041.08    394.18 o 
   8  12   1      478.26      281.43    202.66 o 
  10  12   1    31475.15    30907.21    755.35 o 
  12  12   1    13536.09    14087.39    556.44 o 
  14  12   1     3818.50     4213.90    339.31 o 
  16  12   1    18140.44    17796.98    702.89 o 
  18  12   1     7640.54     7436.81    499.78 o 
  20  12   1     4024.61     3642.49    454.12 o 
  22  12   1     1861.10     1785.79    443.76 o 
  24  12   1     6756.99     6641.45    576.80 o 
  26  12   1     9945.39     9591.77    819.62 o 
  28  12   1    36117.69    37584.68   1501.18 o 
  30  12   1     2265.62     2602.26    969.40 o 
 -29  13   1      437.38     -231.68    711.32 o 
 -27  13   1      441.42      489.50    827.46 o 
 -25  13   1    22979.67    24578.63    981.04 o 
 -23  13   1    14088.00    14715.93    738.57 o 
 -21  13   1    54601.20    55229.70   1471.99 o 
 -19  13   1    14682.83    15349.04    683.29 o 
 -17  13   1    19400.60    21003.61    681.74 o 
 -15  13   1    34633.42    34528.65    991.28 o 
 -13  13   1    10973.57    10485.35    451.09 o 
 -11  13   1    59824.09    60072.57   2057.87 o 
  -9  13   1    35288.61    34300.23   1691.18 o 
  -7  13   1    22380.45    22949.54    709.74 o 
  -5  13   1   200256.05   197981.22   4242.89 o 
  -3  13   1    37246.99    39114.63   1004.39 o 
  -1  13   1   142371.28   147156.59   2851.41 o 
   1  13   1    11893.75    13068.55    434.62 o 
   3  13   1      721.49      880.07    329.04 o 
   5  13   1     9919.88     9704.42    467.88 o 
   7  13   1     7564.37     8102.08    365.38 o 
   9  13   1    63877.95    64183.37   1501.48 o 
  11  13   1   116983.74   114325.78   2263.74 o 
  13  13   1    48665.95    49683.59   2374.65 o 
  15  13   1   219460.39   217900.95   4201.35 o 
  17  13   1    18255.73    16159.14    668.67 o 
  19  13   1    22105.67    22395.07    826.76 o 
  21  13   1     6560.42     5292.31    560.84 o 
  23  13   1     2824.43     3134.17    526.87 o 
  25  13   1     5786.77     6134.70    603.50 o 
  27  13   1    10852.59     9963.42    870.93 o 
  29  13   1     9482.48    11078.26   1003.45 o 
 -28  14   1      103.06     -628.04    719.95 o 
 -26  14   1    12263.76    12971.14    891.07 o 
 -24  14   1      235.27     -534.47    503.49 o 
 -22  14   1     7127.44     6802.62    588.80 o 
 -20  14   1        3.04     -417.24    418.45 o 
 -18  14   1     3748.75     3150.27    460.32 o 
 -16  14   1     4692.69     4471.29    400.05 o 
 -14  14   1    41000.31    40877.31   1002.23 o 
 -12  14   1      111.27      430.31    283.89 o 
 -10  14   1    55727.57    56458.73   2404.95 o 
  -8  14   1     9135.96     8180.03    505.57 o 
  -6  14   1      851.39      962.98    314.18 o 
  -4  14   1      897.46      858.11    237.36 o 
  -2  14   1    43563.36    44978.87   1115.06 o 
   0  14   1     5301.94     5592.26    449.09 o 
   2  14   1   203452.00   203726.86   5094.47 o 
   4  14   1     4483.99     5339.98    374.77 o 
   6  14   1     8552.76     9624.68    446.90 o 
   8  14   1    18659.41    18674.85    631.52 o 
  10  14   1      121.90      298.03    268.89 o 
  12  14   1     7386.17     7101.05    407.16 o 
  14  14   1    26796.80    27300.19    771.72 o 
  16  14   1      156.48      635.76    388.18 o 
  18  14   1    51953.93    50038.23   1400.43 o 
  20  14   1      248.08      177.36    436.53 o 
  22  14   1    22267.48    21874.95   1398.25 o 
  24  14   1      355.97      578.95    502.76 o 
  26  14   1     3783.40     3071.42    590.03 o 
  28  14   1     7117.29     6977.68    866.89 o 
 -25  15   1      130.81      225.17    587.74 o 
 -23  15   1    20805.43    23470.48    961.78 o 
 -21  15   1      208.37      309.33    485.34 o 
 -19  15   1    23062.06    23981.23   1388.77 o 
 -17  15   1      425.73      190.99    549.82 o 
 -15  15   1    21666.04    20393.84    953.04 o 
 -13  15   1     1566.74     2628.76    364.67 o 
 -11  15   1    32089.43    33292.55   1538.95 o 
  -9  15   1     5375.26     5911.61    441.04 o 
  -7  15   1    46261.38    47404.68   1213.83 o 
  -5  15   1    10472.12    10024.55    555.85 o 
  -3  15   1    11206.86    12067.43    829.47 o 
  -1  15   1    59896.19    57900.43   2343.78 o 
   1  15   1    14760.06    14361.10    753.31 o 
   3  15   1    65993.12    66618.40   1582.86 o 
   5  15   1    29515.81    26854.40   1912.30 o 
   7  15   1    11701.39    11145.68    457.67 o 
   9  15   1     5583.76     6104.13    400.25 o 
  11  15   1     8366.22     8566.87    572.37 o 
  13  15   1     1164.40     1539.11    338.60 o 
  15  15   1    43675.14    45523.78   1610.05 o 
  17  15   1     4067.81     5723.90    516.23 o 
  19  15   1    45420.44    42441.05   1246.75 o 
  21  15   1     1828.87     1408.84    507.40 o 
  23  15   1     4607.00     4113.21    590.55 o 
  25  15   1     2536.47     3729.29    608.30 o 
 -24  16   1    28621.73    28045.75   1101.37 o 
 -22  16   1     6736.18     7848.71    646.53 o 
 -20  16   1    17673.00    18520.20    815.79 o 
 -18  16   1     7110.26     6860.56    560.74 o 
 -16  16   1     1100.63     1196.59    441.04 o 
 -14  16   1     8302.79     8352.95    970.82 o 
 -12  16   1     4070.55     4320.98    515.08 o 
 -10  16   1    18234.68    19117.61    740.84 o 
  -8  16   1    19438.21    18811.56   1644.72 o 
  -6  16   1     8157.76     7678.35    459.37 o 
  -4  16   1     5993.88     5830.11    423.48 o 
  -2  16   1    10950.41    10302.58    487.47 o 
   0  16   1      190.79      393.87    297.23 o 
   2  16   1    25637.71    28313.71   1019.08 o 
   4  16   1      334.10      299.81    236.99 o 
   6  16   1    22743.29    22911.20   1019.06 o 
   8  16   1       74.41      133.61    301.57 o 
  10  16   1    21973.41    22487.37    700.59 o 
  12  16   1    28732.94    28483.09    812.23 o 
  14  16   1    17955.47    20286.83    990.99 o 
  16  16   1    31464.27    32577.58   1049.87 o 
  18  16   1     5569.30     5906.06    544.27 o 
  20  16   1     1330.41      762.20    507.01 o 
  22  16   1     8926.31     9267.08    677.09 o 
  24  16   1     1944.53     1514.35    748.89 o 
 -23  17   1     6091.51     5993.73    654.52 o 
 -21  17   1    31103.11    34251.05   1564.14 o 
 -19  17   1     2493.80     2155.59    523.49 o 
 -17  17   1     9991.81    10838.45    647.69 o 
 -15  17   1      100.89      289.37    326.11 o 
 -13  17   1     6095.21     6530.54    630.67 o 
 -11  17   1     1200.27     1642.29    334.59 o 
  -9  17   1     5647.05     5570.13    459.37 o 
  -7  17   1    13941.53    16527.35   1151.01 o 
  -5  17   1    27241.22    27567.18   1095.10 o 
  -3  17   1    31946.37    32286.82    945.81 o 
  -1  17   1    30449.30    30420.86    903.73 o 
   1  17   1     1944.49     1521.35    360.18 o 
   3  17   1    13408.44    14557.58    980.60 o 
   5  17   1     6407.47     6362.76    543.28 o 
   7  17   1    12361.62    11762.79    563.43 o 
   9  17   1    30300.56    29721.34   1103.12 o 
  11  17   1    22798.48    22562.94    748.26 o 
  13  17   1     3788.12     4163.69    436.36 o 
  15  17   1    15661.42    16823.76   1137.56 o 
  17  17   1     1439.60     1285.53    493.41 o 
  19  17   1     2295.06     2969.33    551.65 o 
  21  17   1    11063.92    11311.43    829.47 o 
 -20  18   1     2969.09     2730.36    700.98 o 
 -18  18   1     3626.49     2492.98    663.58 o 
 -16  18   1    13896.42    14195.14   1329.19 o 
 -14  18   1    55319.86    55913.97   1983.80 o 
 -12  18   1     6610.75     6722.20    533.04 o 
 -10  18   1   110669.36   107057.68   2468.29 o 
  -8  18   1    22697.90    23169.29    886.35 o 
  -6  18   1    38766.07    39279.17   1267.01 o 
  -4  18   1     1578.15     1635.87    391.50 o 
  -2  18   1    26777.35    28423.02   1094.51 o 
   0  18   1    33764.08    36487.63   1055.74 o 
   2  18   1   114494.26   106949.53   5953.22 o 
   4  18   1     7661.47     7468.11    598.95 o 
   6  18   1   142573.78   143703.53   3701.18 o 
   8  18   1     2763.02     3858.23    443.02 o 
  10  18   1    65695.79    63667.91   1837.71 o 
  12  18   1     4013.17     4374.70    448.63 o 
  14  18   1    18602.79    19125.41   1460.73 o 
  16  18   1    11909.14    12950.49    722.58 o 
  18  18   1    31282.88    33246.61   1138.92 o 
  20  18   1    15198.89    15879.96    818.78 o 
 -17  19   1     7341.76     8142.52    802.46 o 
 -15  19   1    29173.62    26631.98   2035.98 o 
 -13  19   1      165.57      762.67    544.97 o 
 -11  19   1    17934.43    18960.12   1187.14 o 
  -9  19   1     9779.49    10124.36    767.85 o 
  -7  19   1     1130.67     1002.54    437.64 o 
  -5  19   1      808.81     1503.14    497.62 o 
  -3  19   1     1929.92     2053.62    439.68 o 
  -1  19   1     1884.73     1578.81    419.16 o 
   1  19   1     9344.27    10115.84    572.39 o 
   3  19   1     2582.39     3365.66    440.80 o 
   5  19   1    25214.85    29130.85   1339.78 o 
   7  19   1    10516.51    11222.42    711.32 o 
   9  19   1      196.87       -0.05    478.60 o 
  11  19   1     1211.03      950.86    467.28 o 
  13  19   1    12408.06    14103.87   1346.38 o 
  15  19   1      909.71      837.80    461.09 o 
  17  19   1       69.31     -100.88    519.08 o 
 -14  20   1      339.72      903.06    743.05 o 
 -12  20   1     1981.88     3030.19   1008.35 o 
 -10  20   1      824.17     2146.97    670.45 o 
  -8  20   1     9379.31    11299.25    797.18 o 
  -6  20   1     1179.49     1144.07    561.05 o 
  -4  20   1     1180.98     1688.59    659.03 o 
  -2  20   1       67.05      420.79    543.25 o 
   0  20   1    21244.05    23140.13   1041.29 o 
   2  20   1      205.10     1218.50    515.08 o 
   4  20   1      245.08       86.47    440.17 o 
   6  20   1      628.45     1064.05    379.86 o 
   8  20   1    27139.71    27833.55   1377.95 o 
  10  20   1      494.82      463.68    478.30 o 
  12  20   1      489.03     1181.96    592.48 o 
  14  20   1     1475.54     2045.37    728.95 o 
  -9  21   1     5625.10     5389.84    704.65 o 
  -7  21   1     8053.00     7919.28    738.34 o 
  -5  21   1        1.37     -422.45    567.54 o 
  -3  21   1     9522.69    11830.42    967.81 o 
  -1  21   1      158.72     -163.38    528.73 o 
   1  21   1     3719.46     3996.21    617.96 o 
   3  21   1      536.54      478.46    552.13 o 
   5  21   1     6911.69     8028.30    708.62 o 
   7  21   1      115.12    -1009.78    673.19 o 
   9  21   1      312.67      682.75    775.54 o 
 -36   0   2    39887.57    38039.15   2101.66 o 
 -34   0   2     5949.60     4725.80    881.45 o 
 -32   0   2      822.77      770.11    718.71 o 
 -30   0   2       55.24     -441.56    870.22 o 
 -28   0   2    19535.95    19832.70   2774.85 o 
 -26   0   2      725.13        0.00    534.07 o 
 -24   0   2   327101.84   313413.69   9447.58 o 
 -22   0   2     5740.82     6488.29    521.82 o 
 -20   0   2   128678.82   130990.27   3290.37 o 
 -18   0   2     1662.78     1552.97    276.39 o 
 -16   0   2     6196.76     4608.89    353.33 o 
 -14   0   2       31.44      -69.40    190.21 o 
 -12   0   2    84583.09    88500.77   2230.19 o 
 -10   0   2    36701.23    36892.01    991.71 o 
  -8   0   2  1142283.13  1109499.50  26578.57 o 
  -6   0   2      464.95      621.99    131.12 o 
  -4   0   2   911126.44   869233.94  25330.15 o 
  -2   0   2     2658.36     2780.05    110.58 o 
   0   0   2   190327.66   202996.30   5529.03 o 
   2   0   2    98775.15   100690.05   2527.01 o 
   4   0   2   885610.75   876938.88  21111.79 o 
   6   0   2    17829.04    18035.16    788.12 o 
   8   0   2  1952207.25  1907685.75  49126.10 o 
  10   0   2    97178.67    92421.70   2472.46 o 
  12   0   2   517645.91   498311.88  17551.80 o 
  14   0   2     8881.61     8030.10    553.16 o 
  16   0   2    42555.39    43585.08   1174.93 o 
  18   0   2    10511.88     9113.00    537.86 o 
  20   0   2    19417.02    19456.02   1921.05 o 
  22   0   2     7513.65     9279.71    691.98 o 
  24   0   2   335939.28   337520.78  10155.52 o 
  26   0   2     4782.40     5314.52    695.45 o 
  28   0   2   117527.70   118399.73   3854.36 o 
  30   0   2    31517.16    30418.50   1756.86 o 
  32   0   2      535.16     2462.88   1149.35 o 
  34   0   2    29907.37    29959.36   3168.91 o 
  36   0   2      622.37     1481.33    847.30 o 
 -35   1   2     3139.28     2786.45    602.95 o 
 -33   1   2     1070.90     1081.50    525.03 o 
 -31   1   2    11045.46     9985.16    651.91 o 
 -29   1   2    12283.16    12039.14    648.40 o 
 -27   1   2    81582.23    81425.09   2127.56 o 
 -25   1   2    20845.22    20531.46    774.65 o 
 -23   1   2    92078.91    93408.55   2154.89 o 
 -21   1   2   128575.16   127289.67   2281.88 o 
 -19   1   2     4845.67     4473.42    239.67 o 
 -17   1   2    19416.31    20752.73    495.56 o 
 -15   1   2     2441.74     2155.97    181.88 o 
 -13   1   2    39743.93    39561.99    765.50 o 
 -11   1   2    76370.48    78035.88   1391.67 o 
  -9   1   2     1305.62     1784.76    366.41 o 
  -7   1   2    17507.45    20047.39    397.57 o 
  -5   1   2   238495.80   247000.28   4618.79 o 
  -3   1   2     7792.11     8042.98    207.69 o 
  -1   1   2     1582.55     1699.57    158.50 o 
   1   1   2     6012.30     6246.24    159.58 o 
   3   1   2    40620.59    36646.85    959.60 o 
   5   1   2    13552.65    14631.65    313.59 o 
   7   1   2     4754.73     4405.34    161.31 o 
   9   1   2    11464.23    12292.52    324.01 o 
  11   1   2      558.00      931.27    129.25 o 
  13   1   2     1009.00     1129.23    211.17 o 
  15   1   2     9747.06     9371.69    398.62 o 
  17   1   2     3312.82     3895.69    261.50 o 
  19   1   2    18405.93    18696.37    509.70 o 
  21   1   2     7113.00     6275.24    540.34 o 
  23   1   2     4698.21     4196.30    402.02 o 
  25   1   2      636.56      447.36    388.67 o 
  27   1   2    30818.78    28821.34    943.78 o 
  29   1   2     3486.25     3478.29    494.85 o 
  31   1   2    57347.96    54849.92   1506.41 o 
  33   1   2      102.26      -73.69    635.14 o 
  35   1   2     9342.33    10084.39    746.40 o 
 -36   2   2      453.02     -174.45    706.77 o 
 -34   2   2    17246.29    17829.90    857.11 o 
 -32   2   2     7159.72     7016.91    615.56 o 
 -30   2   2      357.19      308.14    465.66 o 
 -28   2   2      695.80      821.35    426.42 o 
 -26   2   2    10052.46    10420.42    572.91 o 
 -24   2   2      911.75      922.80    356.97 o 
 -22   2   2    38309.77    37254.64    894.76 o 
 -20   2   2     3677.39     4018.47    241.41 o 
 -18   2   2   143140.23   149856.00   2642.07 o 
 -16   2   2       86.11      152.82    161.76 o 
 -14   2   2    32295.47    34746.29    695.57 o 
 -12   2   2     5965.13     5985.67    218.47 o 
 -10   2   2   184589.59   192397.72   3312.52 o 
  -8   2   2     2870.04     2722.37    154.20 o 
  -6   2   2    67771.22    72274.68   2186.21 o 
  -4   2   2     9569.07    10052.42    276.58 o 
  -2   2   2     7710.21     8570.94    337.81 o 
   0   2   2      145.02      270.17     50.00 o 
   2   2   2   220122.69   232543.80   4451.42 o 
   4   2   2     5524.17     5736.74    138.24 o 
   6   2   2     3953.09     5150.83    215.39 o 
   8   2   2     1805.92     1601.29    117.69 o 
  10   2   2   174235.67   178524.83   3358.95 o 
  12   2   2    11490.82    10856.78    321.09 o 
  14   2   2   132094.81   126674.39   2439.55 o 
  16   2   2       20.67      653.35    437.09 o 
  18   2   2    11420.51    16340.24    858.21 o 
  20   2   2     3632.60     3599.60    258.48 o 
  22   2   2   136819.64   134767.84   2996.07 o 
  24   2   2     4364.18     3589.71    412.37 o 
  26   2   2     1285.17     1248.01    478.72 o 
  28   2   2     3037.75     3085.73    478.86 o 
  30   2   2    28615.04    29682.82   1037.10 o 
  32   2   2      187.30      359.87    503.52 o 
  34   2   2     1411.29     1579.02    663.03 o 
  36   2   2     2792.13     2900.73    777.33 o 
 -35   3   2    19267.21    19245.30   1362.72 o 
 -33   3   2    64682.14    66005.87   2047.43 o 
 -31   3   2     6047.65     6549.13    598.46 o 
 -29   3   2    15425.80    15015.87    719.64 o 
 -27   3   2     3490.61     3443.97    465.13 o 
 -25   3   2      208.10      160.94    365.86 o 
 -23   3   2      273.75        2.79    275.56 o 
 -21   3   2    33300.48    31008.57    774.82 o 
 -19   3   2    55766.91    58406.62   1124.28 o 
 -17   3   2   143544.48   138777.36   2454.62 o 
 -15   3   2    11935.67    13888.67   1493.37 o 
 -13   3   2    78879.80    76152.09   1375.82 o 
 -11   3   2    78903.89    78671.30   1404.96 o 
  -9   3   2      903.36     1041.96    110.26 o 
  -7   3   2    26317.80    28346.79    592.97 o 
  -5   3   2     4563.71     5535.84    173.40 o 
  -3   3   2    54715.44    55256.91    966.98 o 
  -1   3   2    35711.55    37670.62    665.48 o 
   1   3   2    85605.45    88168.11   1728.03 o 
   3   3   2    40554.56    42652.95    750.40 o 
   5   3   2    86239.23    82576.83   1431.78 o 
   7   3   2      475.07      650.49     99.54 o 
   9   3   2     7729.99     7951.39    218.51 o 
  11   3   2     1396.37     1697.35    111.06 o 
  13   3   2     1624.25     2338.38    174.88 o 
  15   3   2     1114.26     1397.55    254.69 o 
  17   3   2    76982.02    75287.76   1525.74 o 
  19   3   2      133.04      381.47    274.58 o 
  21   3   2    52008.41    49520.36   1094.49 o 
  23   3   2      159.56       71.65    330.71 o 
  25   3   2     4509.34     4306.97    452.27 o 
  27   3   2    12705.92    13059.58    655.54 o 
  29   3   2     3403.27     2317.45    488.46 o 
  31   3   2    13334.13    13989.99    884.63 o 
  33   3   2    10766.35     9675.57    820.97 o 
  35   3   2     2847.61     3079.16    725.64 o 
 -36   4   2     4119.57     3691.00    793.00 o 
 -34   4   2     2961.10     4111.65    814.32 o 
 -32   4   2     5441.37     6983.43   1150.64 o 
 -30   4   2     7508.01     7455.71    606.54 o 
 -28   4   2    26732.08    27434.30   1000.10 o 
 -26   4   2     5996.96     6492.94    516.94 o 
 -24   4   2    92149.13    90361.54   1874.52 o 
 -22   4   2      560.27       34.56    266.15 o 
 -20   4   2   117497.36   115379.93   2081.36 o 
 -18   4   2    18079.77    16612.23    451.93 o 
 -16   4   2   174549.56   177008.52   3095.65 o 
 -14   4   2      563.48      689.05    159.01 o 
 -12   4   2   152629.09   156774.44   2724.97 o 
 -10   4   2    23419.44    22433.08    594.78 o 
  -8   4   2   120902.06   126927.22   2410.69 o 
  -6   4   2     4494.04     4587.35    152.56 o 
  -4   4   2   232288.02   247022.98   5196.33 o 
  -2   4   2    10069.31    10541.95    266.07 o 
   0   4   2   170401.31   174821.13   2979.52 o 
   2   4   2     7372.31     7404.46    172.04 o 
   4   4   2   325617.09   326354.34   6051.56 o 
   6   4   2    73271.09    72011.11   1259.77 o 
   8   4   2   300845.72   297635.19   5063.77 o 
  10   4   2    17730.79    17552.95    373.89 o 
  12   4   2    78958.72    79475.59   1415.48 o 
  14   4   2      145.38      249.79    122.23 o 
  16   4   2   105107.94   111619.13   2186.96 o 
  18   4   2    53779.62    54557.93   1160.63 o 
  20   4   2   207327.63   206686.75   3966.22 o 
  22   4   2    28385.08    28050.47    732.54 o 
  24   4   2    61979.17    59175.95   1489.59 o 
  26   4   2      247.93      473.50    483.46 o 
  28   4   2    23552.56    24421.55   1041.38 o 
  30   4   2     6414.83     6217.40    681.01 o 
  32   4   2    27651.67    26776.53   1203.89 o 
  34   4   2    21530.87    21492.95   1683.43 o 
  36   4   2    13932.00    14911.29   1008.08 o 
 -35   5   2    13362.38    14369.28    994.64 o 
 -33   5   2     1140.75      410.11   1033.39 o 
 -31   5   2    15599.98    15722.08   1023.47 o 
 -29   5   2     7188.47     7251.91    745.07 o 
 -27   5   2    18619.79    19457.97    807.53 o 
 -25   5   2      180.94       69.99    380.43 o 
 -23   5   2    27863.51    26383.37    738.33 o 
 -21   5   2    25267.73    24832.22    691.53 o 
 -19   5   2    72471.93    66514.91   1265.43 o 
 -17   5   2       31.10       44.40    173.50 o 
 -15   5   2    63102.18    62434.53   1172.04 o 
 -13   5   2    91632.42    95395.03   1704.10 o 
 -11   5   2    29567.13    34891.29    686.85 o 
  -9   5   2   129614.93   131630.36   2516.25 o 
  -7   5   2    73187.98    68171.41   1476.10 o 
  -5   5   2      934.93      967.94    146.05 o 
  -3   5   2   277857.47   284049.44   5884.17 o 
  -1   5   2    15467.69    15374.83    314.00 o 
   1   5   2    33762.17    38667.60    901.38 o 
   3   5   2    87499.90    92642.04   2253.19 o 
   5   5   2    26944.93    25998.42    623.61 o 
   7   5   2   107988.59   103517.06   1970.10 o 
   9   5   2    57755.30    56708.48   1024.65 o 
  11   5   2      448.23      439.65    130.27 o 
  13   5   2   298012.06   291401.81   4994.26 o 
  15   5   2      456.79      215.47    150.58 o 
  17   5   2    54293.99    55566.07   1055.18 o 
  19   5   2    58275.46    56861.39   1647.01 o 
  21   5   2      920.94      731.36    252.68 o 
  23   5   2    64464.57    61251.66   1529.34 o 
  25   5   2     2363.86     2180.79    521.76 o 
  27   5   2     1345.83     1383.46    711.09 o 
  29   5   2    27865.68    26037.73   1110.21 o 
  31   5   2      197.23      -20.68    964.65 o 
  33   5   2    10158.72     9690.98    845.84 o 
  35   5   2    30026.01    30029.52   1365.83 o 
 -34   6   2     9435.66    10390.43    923.78 o 
 -32   6   2     7677.40     7805.59    798.68 o 
 -30   6   2    15039.86    13466.90    888.16 o 
 -28   6   2    13283.48    13408.42    910.90 o 
 -26   6   2    53660.40    52945.95   1667.78 o 
 -24   6   2     2160.51     2466.80    337.26 o 
 -22   6   2    67980.34    67154.74   1448.76 o 
 -20   6   2    14668.66    14334.72    503.74 o 
 -18   6   2     9614.90     8406.50    328.70 o 
 -16   6   2     2092.47     2232.01    208.61 o 
 -14   6   2      205.07     -279.26    206.83 o 
 -12   6   2    18673.18    18288.71    428.68 o 
 -10   6   2    81072.55    88460.44   1876.45 o 
  -8   6   2     2878.91     2763.68    202.37 o 
  -6   6   2   415186.13   437283.84   7413.43 o 
  -4   6   2    29006.31    28733.88    664.22 o 
  -2   6   2   126802.09   131153.17   2255.93 o 
   0   6   2      737.67     1055.62     99.51 o 
   2   6   2    81665.09    94164.56   1782.37 o 
   4   6   2    14581.54    15894.43    417.93 o 
   6   6   2    70786.31    73401.38   1604.43 o 
   8   6   2      786.78      922.55    146.40 o 
  10   6   2      372.89      714.96    111.49 o 
  12   6   2     2554.06     3152.24    166.55 o 
  14   6   2     7094.41     8046.85    505.57 o 
  16   6   2    12054.51    12310.63    354.09 o 
  18   6   2    64390.78    63109.69   1325.79 o 
  20   6   2      463.84      814.79    250.89 o 
  22   6   2    30747.08    30262.62    985.88 o 
  24   6   2       47.02     -131.21    459.57 o 
  26   6   2      111.85     -450.08    523.66 o 
  28   6   2     3690.14     3054.70    619.04 o 
  30   6   2      504.13      470.86    848.79 o 
  32   6   2     6133.33     6462.33    788.89 o 
  34   6   2    25724.65    23742.69   1269.26 o 
 -33   7   2     4116.04     3342.15    776.87 o 
 -31   7   2    26637.66    26550.23   1853.67 o 
 -29   7   2     2968.03     2985.33    689.57 o 
 -27   7   2    12548.29    11895.74    801.58 o 
 -25   7   2    45043.75    44500.73   1246.21 o 
 -23   7   2    55378.25    52716.16   1366.70 o 
 -21   7   2    95379.28    94464.22   1939.62 o 
 -19   7   2    15644.65    14580.53    494.42 o 
 -17   7   2     8142.18     8957.91    337.77 o 
 -15   7   2    28971.04    26202.40    592.73 o 
 -13   7   2    23249.67    28019.67   1590.96 o 
 -11   7   2    87155.83    87554.13   2587.15 o 
  -9   7   2   230300.91   224128.64   4433.81 o 
  -7   7   2   440142.13   448784.41   7627.74 o 
  -5   7   2   268137.34   275286.66   5732.68 o 
  -3   7   2    97056.66   104318.76   1820.39 o 
  -1   7   2      143.39      164.44    101.43 o 
   1   7   2    24097.85    25108.29    623.28 o 
   3   7   2    29876.12    30324.48    633.12 o 
   5   7   2    65206.75    62625.02   2275.10 o 
   7   7   2   174746.30   179998.89   3811.98 o 
   9   7   2   465716.28   472343.22   8770.38 o 
  11   7   2   324444.28   314472.81   6004.05 o 
  13   7   2    70394.27    66575.34   1220.81 o 
  15   7   2     8270.63     8796.07    550.03 o 
  17   7   2     3801.78     4252.00    233.87 o 
  19   7   2    80152.91    78927.07   1840.73 o 
  21   7   2    51707.49    50326.63   1284.92 o 
  23   7   2     6308.64     7168.49    475.34 o 
  25   7   2    80322.52    80826.68   2812.31 o 
  27   7   2    31722.55    31370.42   2301.09 o 
  29   7   2    26001.32    24999.23   1116.28 o 
  31   7   2     4823.68     5428.38   1202.08 o 
  33   7   2     2757.22     1063.65   1235.40 o 
 -34   8   2      357.69     -391.00    722.93 o 
 -32   8   2     8534.08     6576.17    855.37 o 
 -30   8   2     3776.65     3431.21    685.61 o 
 -28   8   2     4097.84     2536.42    857.30 o 
 -26   8   2      547.55      199.77    426.75 o 
 -24   8   2     1967.12     1356.95    415.10 o 
 -22   8   2     5006.61     5157.49    453.34 o 
 -20   8   2    53998.17    53593.47   1361.74 o 
 -18   8   2     1276.04     1662.60    281.33 o 
 -16   8   2    45056.57    47618.65    950.04 o 
 -14   8   2     8538.58     7993.60    295.28 o 
 -12   8   2     2008.43     2129.11    184.61 o 
 -10   8   2     3633.90     4492.80    224.02 o 
  -8   8   2     4765.48     6333.55    603.93 o 
  -6   8   2     8700.51     8460.08    306.97 o 
  -4   8   2   136557.05   141146.03   2445.87 o 
  -2   8   2      222.69      396.71    115.58 o 
   0   8   2   339332.56   364764.84   6204.99 o 
   2   8   2    52142.50    53633.52   1404.94 o 
   4   8   2   191325.81   209432.17   3914.68 o 
   6   8   2    19252.77    20235.01    657.07 o 
   8   8   2    23990.92    24129.01    604.95 o 
  10   8   2     5762.33     5822.94    267.09 o 
  12   8   2     7410.03     7266.37    355.37 o 
  14   8   2      131.01      417.79    199.78 o 
  16   8   2    20418.74    21576.48    584.90 o 
  18   8   2    23025.56    23068.43    735.62 o 
  20   8   2    20703.31    21120.50    910.05 o 
  22   8   2     2943.31     2480.87    392.01 o 
  24   8   2      179.73     -303.10    364.97 o 
  26   8   2       21.98       61.30    547.95 o 
  28   8   2     1222.28     1140.58    612.93 o 
  30   8   2       33.66     -447.21    647.51 o 
  32   8   2     3765.26     4068.87    804.10 o 
  34   8   2     5775.04     5195.00    874.52 o 
 -33   9   2      146.01     -163.64    747.73 o 
 -31   9   2     9873.06     9554.20   1107.26 o 
 -29   9   2     6090.85     5212.34    756.90 o 
 -27   9   2    26926.96    28825.31   1230.37 o 
 -25   9   2     7218.48     6254.15    529.41 o 
 -23   9   2    27276.19    28466.09    942.83 o 
 -21   9   2    77981.41    79841.98   1907.43 o 
 -19   9   2     6522.30     6503.12    447.54 o 
 -17   9   2    34127.97    37031.34    885.19 o 
 -15   9   2    10711.78    12366.90   1141.46 o 
 -13   9   2    15645.32    14670.07    406.95 o 
 -11   9   2   156123.16   159230.47   3062.52 o 
  -9   9   2     1123.65     1192.06    158.11 o 
  -7   9   2   181402.06   183077.86   3751.70 o 
  -5   9   2   189207.72   189154.11   3265.56 o 
  -3   9   2    31062.87    30594.46    613.51 o 
  -1   9   2    77783.30    81963.97   2153.80 o 
   1   9   2    46203.97    44447.30   1172.48 o 
   3   9   2     9311.37     8776.54    304.39 o 
   5   9   2   194135.88   201938.56   4909.94 o 
   7   9   2     8497.88     8102.99    570.86 o 
   9   9   2    88833.33    87573.69   1725.98 o 
  11   9   2   154365.50   152961.80   2938.66 o 
  13   9   2     1534.74     1276.41    230.62 o 
  15   9   2    95799.11    95637.36   1913.55 o 
  17   9   2    10703.07    11933.32    530.86 o 
  19   9   2      984.11     3264.07    919.53 o 
  21   9   2   113166.27   110918.79   2530.97 o 
  23   9   2      926.70     1767.16    570.54 o 
  25   9   2    62416.05    63595.16   1945.49 o 
  27   9   2    11927.79    10693.14    814.39 o 
  29   9   2      539.68      782.69    651.00 o 
  31   9   2    19710.97    17321.60   1073.92 o 
  33   9   2     1753.04     2805.92    772.26 o 
 -32  10   2     5319.77     5482.93    852.45 o 
 -30  10   2    83003.83    81452.98   4600.83 o 
 -28  10   2    11349.45    12304.79    878.31 o 
 -26  10   2    41915.16    42723.20   1270.98 o 
 -24  10   2       75.78       80.64    425.04 o 
 -22  10   2    25512.47    23376.88    841.78 o 
 -20  10   2     2915.19     2442.75    446.78 o 
 -18  10   2    20665.24    20462.62    629.67 o 
 -16  10   2      249.26      475.71    270.05 o 
 -14  10   2    12219.23    12976.69    520.36 o 
 -12  10   2     4765.19     4712.82    333.10 o 
 -10  10   2    32825.91    35059.89    975.89 o 
  -8  10   2     1323.30     1305.20    163.67 o 
  -6  10   2    37175.95    39694.19    778.23 o 
  -4  10   2     3948.64     4485.79    207.97 o 
  -2  10   2      473.87      493.71    154.20 o 
   0  10   2     7181.24     7279.51    276.58 o 
   2  10   2      738.41     1205.39    165.46 o 
   4  10   2       16.51       93.95    128.26 o 
   6  10   2    42211.91    46371.25   1686.55 o 
   8  10   2    17355.22    17179.47    630.99 o 
  10  10   2       54.87       95.33    197.42 o 
  12  10   2     4105.93     4302.38    285.12 o 
  14  10   2    89144.42    93056.91   1872.60 o 
  16  10   2    46017.96    47272.50   1295.63 o 
  18  10   2    32438.00    32823.62    962.36 o 
  20  10   2      128.02       53.83    365.87 o 
  22  10   2     3063.67     2925.62    429.91 o 
  24  10   2     4894.00     4581.68    492.42 o 
  26  10   2     1052.90     1026.56    607.79 o 
  28  10   2     8187.52     8843.86    848.98 o 
  30  10   2    43436.96    44906.73   1642.85 o 
  32  10   2    22685.85    20474.32   1175.34 o 
 -31  11   2     2127.17     1766.90    754.10 o 
 -29  11   2     2263.88     2957.92    751.92 o 
 -27  11   2     9978.53    10090.80    843.69 o 
 -25  11   2    21839.33    22143.22    891.43 o 
 -23  11   2    42197.64    40997.73   1200.78 o 
 -21  11   2    57163.63    55085.16   1443.11 o 
 -19  11   2    35530.34    37207.41   1062.50 o 
 -17  11   2    13253.95    13216.47    509.45 o 
 -15  11   2    15172.24    16390.31    729.93 o 
 -13  11   2     8201.83     8540.34    429.44 o 
 -11  11   2    23548.10    20739.24   1065.78 o 
  -9  11   2    75766.08    81981.12   1857.01 o 
  -7  11   2    68648.35    65291.55   1323.26 o 
  -5  11   2    90224.92    88487.70   1594.27 o 
  -3  11   2    76022.75    79225.06   1632.91 o 
  -1  11   2     3404.29     3687.40    224.15 o 
   1  11   2    72651.04    77426.91   1958.11 o 
   3  11   2    26286.24    28468.30   1353.15 o 
   5  11   2    53656.30    52764.61   1918.44 o 
   7  11   2    88148.48    90354.79   2867.59 o 
   9  11   2   115873.30   116621.45   2546.53 o 
  11  11   2    12884.83    12797.12    649.36 o 
  13  11   2   110059.35   106592.83   2474.19 o 
  15  11   2      588.11      959.00    488.20 o 
  17  11   2    24722.84    24801.71    815.00 o 
  19  11   2    10420.45    11639.07   1094.90 o 
  21  11   2    17863.13    18565.32    791.55 o 
  23  11   2    32984.82    32780.36   1293.97 o 
  25  11   2    55338.48    54291.96   1483.65 o 
  27  11   2     3832.90     4078.29    728.66 o 
  29  11   2    47849.66    50721.51   3038.58 o 
  31  11   2       70.56     1067.15    736.07 o 
 -30  12   2    13656.01    15154.38   1062.98 o 
 -28  12   2    23742.51    23819.82   1305.26 o 
 -26  12   2       69.75       87.87    496.46 o 
 -24  12   2     2723.39     2171.23    507.62 o 
 -22  12   2    14205.25    14473.02    706.39 o 
 -20  12   2     2630.24     2832.21    590.08 o 
 -18  12   2      359.33      191.64    358.42 o 
 -16  12   2    32644.62    30811.05    857.94 o 
 -14  12   2     7597.88     8010.76    458.48 o 
 -12  12   2     7985.99     9459.58    692.01 o 
 -10  12   2      781.20     1428.25    257.59 o 
  -8  12   2    47406.31    48193.21   1059.28 o 
  -6  12   2    18756.60    17598.05    523.24 o 
  -4  12   2     1479.26     1511.85    192.56 o 
  -2  12   2      842.81      743.10    180.48 o 
   0  12   2   139803.39   143646.97   2521.84 o 
   2  12   2     6857.70     6597.76    305.05 o 
   4  12   2    56179.61    58206.41   2329.91 o 
   6  12   2      657.25      617.06    197.35 o 
   8  12   2    15102.21    15286.01    557.12 o 
  10  12   2     7231.74     6911.57    350.05 o 
  12  12   2      162.64      207.56    276.21 o 
  14  12   2     7442.60     7431.13    400.29 o 
  16  12   2     1126.28     1512.29    363.28 o 
  18  12   2     3910.78     4149.44    416.66 o 
  20  12   2      150.67      185.66    377.37 o 
  22  12   2    10821.59    11615.49    641.43 o 
  24  12   2     3005.26     3420.55    521.90 o 
  26  12   2       30.95      486.47    632.09 o 
  28  12   2      872.32     -669.43    838.91 o 
  30  12   2     8584.05     9078.23    906.49 o 
 -29  13   2      412.79     -225.69    743.58 o 
 -27  13   2     9621.79     8646.23    693.45 o 
 -25  13   2     6199.45     6017.37    646.91 o 
 -23  13   2     1106.20      427.22    456.83 o 
 -21  13   2    89078.65    87063.71   2711.18 o 
 -19  13   2    11956.46    11707.79    649.36 o 
 -17  13   2    65987.88    65018.66   1426.36 o 
 -15  13   2    28377.64    26346.18   1521.48 o 
 -13  13   2      895.92     1978.73    450.73 o 
 -11  13   2   204257.77   200363.33   3848.83 o 
  -9  13   2     2155.92     2525.33    381.22 o 
  -7  13   2    17304.02    18348.57    613.58 o 
  -5  13   2   266453.03   274927.47   6416.24 o 
  -3  13   2    17537.49    18098.57    471.55 o 
  -1  13   2   216704.94   219327.09   3804.10 o 
   1  13   2    18405.53    18687.70    659.79 o 
   3  13   2    26159.64    26372.54    665.08 o 
   5  13   2   183000.89   187825.97   3596.65 o 
   7  13   2    31619.66    33936.89    930.86 o 
   9  13   2    71615.79    73240.11   2766.31 o 
  11  13   2    43971.08    44234.36   1500.81 o 
  13  13   2    10640.25    10702.86    530.86 o 
  15  13   2    58196.74    55042.57   1677.51 o 
  17  13   2    55097.32    56536.15   1443.26 o 
  19  13   2     1064.05     1542.96    416.35 o 
  21  13   2    92156.51    93477.68   3361.40 o 
  23  13   2     7425.89     6372.82    573.39 o 
  25  13   2    21131.70    21954.38    900.26 o 
  27  13   2      538.37      183.67    659.59 o 
  29  13   2      328.18      -79.36    746.83 o 
 -28  14   2     1932.29     1480.87    731.93 o 
 -26  14   2     1119.55     1569.61    788.73 o 
 -24  14   2     6916.86     7305.91    630.63 o 
 -22  14   2    21476.44    21105.82   1191.75 o 
 -20  14   2     7395.44     7198.20    562.87 o 
 -18  14   2   112426.48   110201.15   2959.01 o 
 -16  14   2    12720.87    13684.25    743.58 o 
 -14  14   2    43922.52    44659.67   1227.61 o 
 -12  14   2     2613.70     2748.82    325.98 o 
 -10  14   2      536.62      826.11    283.77 o 
  -8  14   2    36016.38    36860.48    887.24 o 
  -6  14   2    10054.83    10159.74    454.24 o 
  -4  14   2     4952.54     5298.81    325.63 o 
  -2  14   2    73673.02    76599.18   1564.37 o 
   0  14   2    28852.92    28134.03    707.64 o 
   2  14   2     4106.04     4266.12    305.39 o 
   4  14   2     5639.63     5520.35    333.91 o 
   6  14   2    52187.65    51174.43   2099.59 o 
   8  14   2    24803.87    24975.52    779.26 o 
  10  14   2    13006.89    12222.33    526.76 o 
  12  14   2     4739.86     3988.68    395.86 o 
  14  14   2     4996.32     4092.53    375.75 o 
  16  14   2    23058.20    23168.93   1033.28 o 
  18  14   2    14325.32    15688.58    784.44 o 
  20  14   2     6842.92     5899.11    555.58 o 
  22  14   2    43872.80    42238.00   1244.21 o 
  24  14   2     1004.17     1307.85    532.79 o 
  26  14   2     4926.15     3761.69    756.47 o 
  28  14   2      257.25      837.34    744.63 o 
 -25  15   2     4958.82     5371.87    639.94 o 
 -23  15   2      619.05      823.22    517.31 o 
 -21  15   2       28.84      419.97    488.99 o 
 -19  15   2    37645.99    37711.65   2004.94 o 
 -17  15   2    36941.20    35948.13   1445.05 o 
 -15  15   2    61356.35    63537.61   1864.14 o 
 -13  15   2    28031.35    29420.97    819.66 o 
 -11  15   2    52282.55    51647.90   1312.14 o 
  -9  15   2     4313.63     4691.63    360.84 o 
  -7  15   2    24209.53    23945.42    682.59 o 
  -5  15   2       22.97      139.49    274.63 o 
  -3  15   2     2650.53     2983.29    349.27 o 
  -1  15   2   105969.08   107600.47   2478.93 o 
   1  15   2   134054.50   132193.69   2892.32 o 
   3  15   2   119439.73   118818.41   3833.14 o 
   5  15   2   138725.25   142741.59   2800.40 o 
   7  15   2     7592.35     6218.87    756.52 o 
   9  15   2      168.83      185.45    284.54 o 
  11  15   2     3052.80     2881.10    324.61 o 
  13  15   2     1129.47      964.97    455.02 o 
  15  15   2    62269.66    62058.92   1574.75 o 
  17  15   2    85967.41    86603.13   2076.22 o 
  19  15   2    36325.14    36611.95   1131.32 o 
  21  15   2    64807.66    66171.11   2104.48 o 
  23  15   2     3437.46     3990.29    673.17 o 
  25  15   2      610.57      710.30    544.97 o 
 -24  16   2    28870.45    28943.15   1101.13 o 
 -22  16   2     5043.10     4594.85    593.08 o 
 -20  16   2    69968.37    70801.87   3366.43 o 
 -18  16   2     1070.86      194.50    259.55 o 
 -16  16   2     8756.82     9134.24    569.18 o 
 -14  16   2    15052.44    14712.61    594.23 o 
 -12  16   2    13926.78    12929.11    733.22 o 
 -10  16   2        3.64      462.55    327.95 o 
  -8  16   2   109580.29   118745.84   4154.66 o 
  -6  16   2    10346.23    10280.33    881.93 o 
  -4  16   2   100423.20   106441.52   2391.22 o 
  -2  16   2     9146.21     8331.53    459.37 o 
   0  16   2    11579.89    11184.89    525.09 o 
   2  16   2    43187.71    43766.16   1343.95 o 
   4  16   2    12337.38    11754.13    678.38 o 
   6  16   2      184.85      198.12    446.71 o 
   8  16   2   105341.55   104940.43   4146.04 o 
  10  16   2    11521.08    11681.09    674.95 o 
  12  16   2    77222.26    82930.08   4227.92 o 
  14  16   2    11246.70    11561.66    548.64 o 
  16  16   2    15423.45    15757.58    721.89 o 
  18  16   2    12703.02    12826.58    676.88 o 
  20  16   2    14808.23    14884.78    834.21 o 
  22  16   2     3130.37     3294.67    575.40 o 
  24  16   2    58960.90    59802.75   1673.55 o 
 -21  17   2    22517.16    22887.66   1509.14 o 
 -19  17   2     2895.86     2643.62    564.04 o 
 -17  17   2     6812.19     7057.57    585.51 o 
 -15  17   2     1109.19     1583.81    412.73 o 
 -13  17   2     6279.39     6717.69    491.16 o 
 -11  17   2     6179.25     6458.03    802.37 o 
  -9  17   2    36563.14    33622.04   1013.03 o 
  -7  17   2     8166.01     8027.27    506.76 o 
  -5  17   2    13331.91    13358.78    981.47 o 
  -3  17   2    55821.71    55470.97   1385.44 o 
  -1  17   2      311.61       99.68    346.26 o 
   1  17   2    12752.86    15116.36   1166.00 o 
   3  17   2     5450.24     5217.23    448.24 o 
   5  17   2     1376.21     1472.14    366.76 o 
   7  17   2    47492.50    45038.13   1516.74 o 
   9  17   2     9282.33     8782.44    629.10 o 
  11  17   2     7362.02     6835.81    434.03 o 
  13  17   2    18282.16    18471.61    778.70 o 
  15  17   2    10183.49    11639.12    655.88 o 
  17  17   2    13674.14    15193.21    752.92 o 
  19  17   2      357.02     1182.18    512.96 o 
  21  17   2     4457.17     6045.70    635.81 o 
 -20  18   2     3696.15     3189.50    700.98 o 
 -18  18   2      124.52      772.22    612.21 o 
 -16  18   2     3434.73     4303.35    800.85 o 
 -14  18   2     2083.23     3584.03    507.40 o 
 -12  18   2     3260.72     2698.15    579.95 o 
 -10  18   2     4399.31     4932.03    837.41 o 
  -8  18   2     7665.80     8682.89    556.56 o 
  -6  18   2      688.91     1103.86    408.90 o 
  -4  18   2     6642.40     7453.31    588.49 o 
  -2  18   2       83.81      128.55    379.34 o 
   0  18   2     3206.60     3673.94    420.76 o 
   2  18   2     1328.60     1595.48    402.03 o 
   4  18   2      114.59       18.29    383.10 o 
   6  18   2     2183.81     2191.73    424.53 o 
   8  18   2    15166.64    17315.53    711.83 o 
  10  18   2     3235.71     3603.80    552.90 o 
  12  18   2     2823.97     2954.19    473.00 o 
  14  18   2     8376.68     9050.54    929.01 o 
  16  18   2     9391.54    10046.87    663.67 o 
  18  18   2      439.26      425.83    515.13 o 
  20  18   2     1776.56     1643.51    560.74 o 
 -17  19   2     5087.13     5193.67    882.37 o 
 -15  19   2    18444.84    21491.31   1284.81 o 
 -13  19   2    14142.18    14313.47    845.84 o 
 -11  19   2     3424.63     3207.22    612.93 o 
  -9  19   2     3159.98     3375.31    602.32 o 
  -7  19   2     8764.05     9646.85    718.41 o 
  -5  19   2    26782.14    27160.59   1539.53 o 
  -3  19   2     7558.17     6745.29    752.25 o 
  -1  19   2      170.77      206.46    520.81 o 
   1  19   2        1.82      -31.06    479.27 o 
   3  19   2     4902.49     6241.53    606.10 o 
   5  19   2      232.39      809.37    416.52 o 
   7  19   2      242.01        2.19    412.37 o 
   9  19   2    19346.14    19900.57    801.39 o 
  11  19   2     5824.90     5538.40    794.81 o 
  13  19   2    14988.97    13970.61    833.78 o 
  15  19   2     1642.14     1661.94    526.47 o 
  17  19   2      141.12     -134.66    519.66 o 
 -14  20   2     6074.36     6534.85   1280.70 o 
 -12  20   2    50693.24    55483.31   1785.16 o 
 -10  20   2    26066.05    26548.73   1185.54 o 
  -8  20   2    74101.26    74591.93   2200.19 o 
  -6  20   2     5641.96     6074.61    669.53 o 
  -4  20   2    59340.61    57791.31   1797.50 o 
  -2  20   2    10198.35    10569.91   1165.77 o 
   0  20   2    68191.35    66779.10   1976.37 o 
   2  20   2    14004.31    14827.31   1126.36 o 
   4  20   2   114195.83   118874.20   3182.98 o 
   6  20   2    39807.96    42878.67   1457.65 o 
   8  20   2   106664.97   112216.28   3032.42 o 
  10  20   2     6476.17     6678.83    855.39 o 
  12  20   2    45039.56    41344.72   2068.82 o 
  14  20   2     1969.35     1932.57   1165.77 o 
  -9  21   2     7586.08     8190.20    781.62 o 
  -7  21   2     1125.22      356.94    579.95 o 
  -5  21   2     1427.62     2232.06    636.96 o 
  -3  21   2    18724.70    22275.62   1074.00 o 
  -1  21   2      867.75      395.79    903.06 o 
   1  21   2     4044.81     4059.08    908.63 o 
   3  21   2      116.88      780.00    566.97 o 
   5  21   2     8878.01    11086.08    793.00 o 
   7  21   2     1545.72     2015.04    602.32 o 
   9  21   2     2989.06     3006.27   1001.57 o 
 -35   1   3    13009.94    13411.05   1066.46 o 
 -33   1   3     2083.15     2525.31    561.16 o 
 -31   1   3    34545.80    35261.47   1144.26 o 
 -29   1   3       23.59      -13.26    445.92 o 
 -27   1   3    11770.78    10562.84    635.14 o 
 -25   1   3    15352.51    15892.31    672.59 o 
 -23   1   3    13745.82    12854.41    891.38 o 
 -21   1   3    53898.60    50995.02   1064.72 o 
 -19   1   3    96468.03    97834.09   1779.50 o 
 -17   1   3    39193.51    38582.11    789.23 o 
 -15   1   3    65199.29    63262.02   1174.61 o 
 -13   1   3      145.95      441.12    152.24 o 
 -11   1   3     1744.85     1603.75    142.01 o 
  -9   1   3     1334.25     1117.59    119.90 o 
  -7   1   3    12135.00    12951.79    339.78 o 
  -5   1   3    59757.80    60655.80   1177.07 o 
  -3   1   3    50040.82    52267.06    917.35 o 
  -1   1   3    65120.67    63956.96   1102.73 o 
   1   1   3    28568.56    29563.00    635.16 o 
   3   1   3     6854.16     6234.92    542.27 o 
   5   1   3    27494.62    25123.71    507.73 o 
   7   1   3   280109.53   283776.97   5299.23 o 
   9   1   3     5985.38     6262.66    205.15 o 
  11   1   3     3220.03     4051.32    250.79 o 
  13   1   3     3192.54     3249.52    176.24 o 
  15   1   3    16292.94    15761.66    424.11 o 
  17   1   3    11254.02    11167.97    389.91 o 
  19   1   3     2683.37     2638.22    216.67 o 
  21   1   3    16051.84    15591.58    606.18 o 
  23   1   3    13583.25    13114.05    590.10 o 
  25   1   3     6408.46     6726.68    487.46 o 
  27   1   3     8364.57     8481.54    565.57 o 
  29   1   3     5139.37     5534.45    533.03 o 
  31   1   3      176.81      717.79    491.76 o 
  33   1   3    18869.13    18537.44    864.63 o 
  35   1   3        5.67     -423.71    642.38 o 
 -36   2   3     2071.41     2317.69    712.02 o 
 -34   2   3    44397.54    45662.77   1382.98 o 
 -32   2   3    15347.45    15907.29    787.33 o 
 -30   2   3     1508.82     1363.22    487.46 o 
 -28   2   3     7595.72     7086.13    559.30 o 
 -26   2   3     1460.16     1248.07    413.90 o 
 -24   2   3    14122.13    13870.84    611.15 o 
 -22   2   3   227466.75   230049.81   4011.33 o 
 -20   2   3    10939.92    10163.29    369.17 o 
 -18   2   3   371251.38   384616.41   6595.88 o 
 -16   2   3    14885.07    15986.44    427.12 o 
 -14   2   3    25108.94    25324.27    551.18 o 
 -12   2   3      572.20      485.63    137.73 o 
 -10   2   3    17485.22    18712.74    454.69 o 
  -8   2   3    28331.36    27353.12    764.74 o 
  -6   2   3   486168.28   493319.16   8375.80 o 
  -4   2   3    46413.51    47796.74    853.03 o 
  -2   2   3  2381095.50  2217615.25 109151.26 o 
   0   2   3    15231.48    16466.66    389.76 o 
   2   2   3   371565.41   405111.41   7518.61 o 
   4   2   3    42119.63    42804.45    836.64 o 
   6   2   3   353647.59   395083.16   7316.78 o 
   8   2   3    56889.89    51439.93   1012.81 o 
  10   2   3   572331.31   546018.06  10149.64 o 
  12   2   3    28011.47    28160.29    694.66 o 
  14   2   3  1566258.25  1584831.13  29349.26 o 
  16   2   3    58728.40    58845.78   1210.71 o 
  18   2   3    64527.62    62704.05   1298.21 o 
  20   2   3    21040.99    20130.11    560.64 o 
  22   2   3    21808.54    23400.70    778.70 o 
  24   2   3    26297.69    24988.77   1156.52 o 
  26   2   3    95680.70    94396.20   2232.48 o 
  28   2   3    21060.32    21009.25    835.63 o 
  30   2   3   149987.36   153284.48   3476.05 o 
  32   2   3     6863.59     6797.33    626.03 o 
  34   2   3    12766.76    13678.13    934.44 o 
  36   2   3    10646.79    11696.88    916.24 o 
 -35   3   3    30077.82    31393.22   1516.98 o 
 -33   3   3    31922.88    30202.75   1091.42 o 
 -31   3   3    19485.71    19453.47    844.03 o 
 -29   3   3     5971.98     6145.99    639.88 o 
 -27   3   3    21704.03    19849.69    791.33 o 
 -25   3   3    16469.68    16637.20    697.29 o 
 -23   3   3    35059.10    34298.65    861.50 o 
 -21   3   3    84230.33    83679.32   1564.31 o 
 -19   3   3   108094.59   105782.80   1914.00 o 
 -17   3   3    72826.10    72923.77   1357.67 o 
 -15   3   3   241468.30   244492.78   4223.83 o 
 -13   3   3    25568.43    22305.80    497.48 o 
 -11   3   3    65373.95    62785.27   1148.19 o 
  -9   3   3    28072.15    27389.61    601.49 o 
  -7   3   3   233530.92   236671.80   4042.59 o 
  -5   3   3    71322.45    77562.18   1351.37 o 
  -3   3   3    82769.22    87259.13   1518.56 o 
  -1   3   3    81107.97    85161.91   1629.15 o 
   1   3   3   173719.33   183426.34   3120.08 o 
   3   3   3    32192.39    32527.93    640.18 o 
   5   3   3   207116.16   205401.56   3495.67 o 
   7   3   3    11951.95    12801.86    346.35 o 
   9   3   3   190936.95   186619.38   3417.13 o 
  11   3   3     3391.17     3837.81    189.65 o 
  13   3   3    10609.80    10790.40    510.34 o 
  15   3   3    70486.03    71918.07   1443.82 o 
  17   3   3    49189.36    47737.96   1028.37 o 
  19   3   3    42901.45    41821.33    933.33 o 
  21   3   3     7667.81     7396.37    715.71 o 
  23   3   3     2510.31     1659.78    380.81 o 
  25   3   3    94983.13    93028.48   2183.29 o 
  27   3   3      486.97     1005.31    429.44 o 
  29   3   3    39476.89    37289.09   1150.52 o 
  31   3   3     1547.25     1721.48    619.14 o 
  33   3   3     2385.65     1726.35    910.01 o 
  35   3   3    11822.29    12732.98   1379.70 o 
 -36   4   3    29872.29    30169.83   1361.56 o 
 -34   4   3     2803.36     4064.56    744.63 o 
 -32   4   3    48256.19    48923.47   1653.12 o 
 -30   4   3      161.32     -419.86    476.57 o 
 -28   4   3     7241.23     7204.00    558.40 o 
 -26   4   3    12197.69    11423.76    600.88 o 
 -24   4   3     6893.75     7741.71    417.63 o 
 -22   4   3        2.53      -92.42    266.00 o 
 -20   4   3     7350.27     7355.41    323.84 o 
 -18   4   3    10690.79    11402.50    531.14 o 
 -16   4   3   244590.97   250470.42   4335.52 o 
 -14   4   3      148.77      714.45    159.76 o 
 -12   4   3    94386.29    98016.05   1740.00 o 
 -10   4   3     4690.31     4802.84    235.95 o 
  -8   4   3   108892.27   114864.55   2001.25 o 
  -6   4   3     1605.01     1934.78    110.26 o 
  -4   4   3    13260.81    14918.55    407.78 o 
  -2   4   3     4964.96     5078.41    176.96 o 
   0   4   3   256079.61   271591.91   4612.31 o 
   2   4   3      162.18      322.18     74.95 o 
   4   4   3    26350.92    25949.39    572.75 o 
   6   4   3      233.07      349.51    105.74 o 
   8   4   3    65756.09    69600.40   1227.94 o 
  10   4   3       90.53      330.46     97.51 o 
  12   4   3    19843.63    20264.55    436.79 o 
  14   4   3     8153.90     8257.51    313.94 o 
  16   4   3    17399.08    17433.32    484.75 o 
  18   4   3     1568.16     2340.64    320.91 o 
  20   4   3    19943.12    22468.86    704.95 o 
  22   4   3     1536.36      847.04    330.71 o 
  24   4   3    33166.75    32104.98   1256.05 o 
  26   4   3      943.42      729.76    411.08 o 
  28   4   3    63790.26    62547.76   1895.74 o 
  30   4   3    13508.01    13957.51   1183.96 o 
  32   4   3      171.50       96.96    758.16 o 
  34   4   3     3784.53     3448.40    735.03 o 
 -35   5   3     4488.63     5056.68    787.44 o 
 -33   5   3     8806.25     9325.98    832.88 o 
 -31   5   3    13066.03    12348.32    869.13 o 
 -29   5   3    42550.28    44107.41   1514.61 o 
 -27   5   3    36806.89    35661.80   1080.81 o 
 -25   5   3       60.17     -446.07    306.06 o 
 -23   5   3    23235.66    22713.17    851.62 o 
 -21   5   3    82734.14    81307.02   1690.18 o 
 -19   5   3    15806.26    14951.94    449.74 o 
 -17   5   3       16.70        0.10    187.76 o 
 -15   5   3    57702.01    56581.58   1076.19 o 
 -13   5   3   155652.17   154037.89   2695.99 o 
 -11   5   3    87309.80    87918.37   1941.02 o 
  -9   5   3   105764.88   114018.77   1996.55 o 
  -7   5   3   111679.26   112204.76   1952.21 o 
  -5   5   3   759992.06   789352.25  13352.43 o 
  -3   5   3    93573.41    94113.44   1788.05 o 
  -1   5   3    43487.73    46575.47    909.94 o 
   1   5   3    27142.76    30651.95    635.98 o 
   3   5   3    83280.41    87029.80   2563.77 o 
   5   5   3      809.59      913.11    149.30 o 
   7   5   3    20882.17    20033.92    406.16 o 
   9   5   3     3647.60     3492.61    204.90 o 
  11   5   3   187752.27   183001.23   3156.14 o 
  13   5   3    41121.84    38880.41    797.93 o 
  15   5   3    54838.00    53638.80   1009.30 o 
  17   5   3    13780.12    14276.98    444.35 o 
  19   5   3     8364.87     9139.61    464.07 o 
  21   5   3    12460.21    13022.73    962.84 o 
  23   5   3    61078.97    61228.11   1529.84 o 
  25   5   3     6119.92     5639.03    585.29 o 
  27   5   3    54877.75    56976.79   1889.07 o 
  29   5   3      573.00     1222.76    593.75 o 
  31   5   3     2213.86     2072.42    655.96 o 
  33   5   3     2041.99     1381.83    898.47 o 
  35   5   3      288.80      241.08    698.07 o 
 -34   6   3      381.37     -220.08    690.51 o 
 -32   6   3     2035.59     1619.67    680.43 o 
 -30   6   3    13214.66    12967.58    888.36 o 
 -28   6   3     1890.56      792.40    553.22 o 
 -26   6   3    84543.92    82513.64   2343.97 o 
 -24   6   3     2386.37     2329.66    417.24 o 
 -22   6   3    15197.89    13189.35    513.51 o 
 -20   6   3     6864.30     6628.95    322.85 o 
 -18   6   3     7794.47     7192.90    313.70 o 
 -16   6   3     2438.80     2383.22    218.93 o 
 -14   6   3   114908.30   121091.26   2150.95 o 
 -12   6   3     1140.53      831.34    230.04 o 
 -10   6   3   181983.81   184239.75   3185.08 o 
  -8   6   3    25427.69    27265.50    587.84 o 
  -6   6   3    52631.42    51455.38   1595.86 o 
  -4   6   3     7187.50     7201.68    236.12 o 
  -2   6   3     8663.34     9846.73    406.72 o 
   0   6   3       77.69      127.87     86.35 o 
   2   6   3   144594.97   157931.63   2716.11 o 
   4   6   3     2108.13     2476.50    307.28 o 
   6   6   3   491534.69   523201.03  10874.71 o 
   8   6   3    74154.51    76548.89   1493.98 o 
  10   6   3   181921.64   185521.55   3198.53 o 
  12   6   3    52656.42    53996.82   1251.12 o 
  14   6   3      926.70      719.52    171.77 o 
  16   6   3      366.37      595.83    155.88 o 
  18   6   3    21994.51    24395.61    751.66 o 
  20   6   3     3106.70     3272.35    292.84 o 
  22   6   3   169996.70   166990.73   3642.59 o 
  24   6   3    38777.70    38478.35   1290.64 o 
  26   6   3    40264.20    40410.15   1402.23 o 
  28   6   3     2656.21     2826.36    610.38 o 
  30   6   3     6290.61     6159.83    738.34 o 
  32   6   3     2758.29     2077.71    715.96 o 
  34   6   3     8277.58     8135.20    894.90 o 
 -33   7   3     7530.84     8325.12    879.68 o 
 -31   7   3     6266.64     4549.58    735.86 o 
 -29   7   3     9614.46     7873.79    769.92 o 
 -27   7   3     5315.20     5159.83    663.58 o 
 -25   7   3    15350.31    15161.32    690.70 o 
 -23   7   3     9130.40     9893.53    822.63 o 
 -21   7   3    25343.31    25466.74    861.96 o 
 -19   7   3    21431.67    22270.14    849.33 o 
 -17   7   3   108106.92   110645.02   1998.88 o 
 -15   7   3    19450.45    24691.73   1522.43 o 
 -13   7   3   144280.83   146037.73   4110.91 o 
 -11   7   3     8129.09     7333.07    262.43 o 
  -9   7   3      730.05      389.76    137.00 o 
  -7   7   3     9079.53     8823.37    335.33 o 
  -5   7   3    61399.45    64771.35   1271.21 o 
  -3   7   3   310985.31   317183.78   5918.83 o 
  -1   7   3   488640.97   522935.44   8867.53 o 
   1   7   3    21799.03    22692.28    526.38 o 
   3   7   3   121815.38   128216.48   3006.23 o 
   5   7   3    43202.37    49694.94   1770.94 o 
   7   7   3     4385.19     4299.95    392.86 o 
   9   7   3    12824.29    11657.25    403.79 o 
  11   7   3    57193.06    54883.17   1123.85 o 
  13   7   3    99473.48    99529.93   1952.05 o 
  15   7   3    94160.42    89386.27   1609.32 o 
  17   7   3    13075.93    12828.43    519.39 o 
  19   7   3    62446.14    62380.41   1504.06 o 
  21   7   3      276.50      561.38    342.17 o 
  23   7   3    12410.85    13006.99    625.66 o 
  25   7   3    11211.79    10466.86    718.90 o 
  27   7   3    10981.66     9415.95    755.19 o 
  29   7   3    37404.07    34115.34   1356.32 o 
  31   7   3    22022.48    20150.12   1079.23 o 
  33   7   3     5447.53     4537.14    790.52 o 
 -34   8   3     1075.49      336.83    942.30 o 
 -32   8   3    33065.77    35681.41   1462.11 o 
 -30   8   3     6111.78     5695.05    758.98 o 
 -28   8   3    21446.13    22190.76   1097.20 o 
 -26   8   3    11495.65    11255.87    635.74 o 
 -24   8   3    74731.68    72737.57   1795.60 o 
 -22   8   3    16624.77    16826.98    698.75 o 
 -20   8   3   114019.22   112873.33   2555.80 o 
 -18   8   3    18641.91    18305.76    512.98 o 
 -16   8   3    37632.29    37776.13    878.70 o 
 -14   8   3    26978.10    28992.48   1395.25 o 
 -12   8   3      950.59      894.14    168.08 o 
 -10   8   3    13226.95    13262.66    364.10 o 
  -8   8   3    26442.88    25641.85    599.67 o 
  -6   8   3    24416.27    25274.20    571.19 o 
  -4   8   3   189268.52   200247.02   5036.95 o 
  -2   8   3    25591.84    27126.95    837.45 o 
   0   8   3    54901.61    56988.19   1033.68 o 
   2   8   3    35319.30    38870.50    736.48 o 
   4   8   3    47919.31    49660.38   1735.37 o 
   6   8   3    14303.45    14548.34    643.54 o 
   8   8   3    12099.50    11397.21    455.02 o 
  10   8   3     3510.06     3633.18    247.48 o 
  12   8   3    43571.14    45859.15    978.74 o 
  14   8   3     2058.09     2117.43    232.80 o 
  16   8   3     1341.94     1905.60    243.30 o 
  18   8   3    13816.35    13969.58    573.99 o 
  20   8   3    98510.72   102024.69   2321.04 o 
  22   8   3    11418.26    11700.25    577.18 o 
  24   8   3    25345.57    24220.73   1103.52 o 
  26   8   3      143.52     -359.95    588.55 o 
  28   8   3      610.51      334.95    612.21 o 
  30   8   3     4610.06     3482.45    712.46 o 
  32   8   3     3140.10     3163.19    733.09 o 
 -33   9   3      573.21       33.13    726.10 o 
 -31   9   3    22899.72    22269.98   1469.32 o 
 -29   9   3      404.01      764.82    637.74 o 
 -27   9   3     1198.87     1706.54    766.52 o 
 -25   9   3      883.77      699.91    437.19 o 
 -23   9   3     4391.03     4324.86    463.81 o 
 -21   9   3    51324.57    52245.33   1365.50 o 
 -19   9   3   125993.96   124205.08   2480.63 o 
 -17   9   3    46107.14    45687.02   1411.18 o 
 -15   9   3    98533.93   101390.48   2272.80 o 
 -13   9   3     2801.03     2798.31    228.21 o 
 -11   9   3     7508.99     7037.70    275.09 o 
  -9   9   3    17453.52    20061.80    521.35 o 
  -7   9   3    26131.25    27296.84    623.28 o 
  -5   9   3   223306.03   220362.39   3797.23 o 
  -3   9   3   323516.63   321362.56   5487.97 o 
  -1   9   3   194926.66   191667.75   3303.68 o 
   1   9   3    88491.32    88062.02   1565.63 o 
   3   9   3    26155.63    27768.54    611.65 o 
   5   9   3    23809.09    22212.53    539.84 o 
   7   9   3    16643.22    17167.10    460.41 o 
   9   9   3     8094.73     8671.42    368.06 o 
  11   9   3   153928.39   148766.84   2862.15 o 
  13   9   3   106508.16   102959.70   2034.05 o 
  15   9   3   273969.56   256471.23   4850.25 o 
  17   9   3     6043.97     5954.07    635.14 o 
  19   9   3    48131.07    45478.78   1796.39 o 
  21   9   3    30215.53    32326.83   1588.60 o 
  23   9   3     1958.93     1457.92    415.10 o 
  25   9   3      104.22      712.45    552.90 o 
  27   9   3    32609.77    29818.28   1254.78 o 
  29   9   3    21061.78    20568.74   1179.29 o 
  31   9   3    64336.63    61612.09   2043.85 o 
  33   9   3     1140.80      929.48    762.62 o 
 -32  10   3     1749.17     1306.65    896.23 o 
 -30  10   3      308.43      692.47    701.65 o 
 -28  10   3    14187.06    14969.68    953.81 o 
 -26  10   3     4412.32     3787.32    531.44 o 
 -24  10   3     1936.64     1514.01    441.03 o 
 -22  10   3      939.28      776.41    427.42 o 
 -20  10   3    20603.13    19894.85    757.45 o 
 -18  10   3    16278.53    14909.55    535.89 o 
 -16  10   3    19926.84    18923.81    668.06 o 
 -14  10   3    15221.62    14409.11    665.43 o 
 -12  10   3    17364.37    17452.26    522.16 o 
 -10  10   3      327.58      279.08    171.14 o 
  -8  10   3    23115.29    21873.19   1269.91 o 
  -6  10   3     2708.91     2227.08    183.22 o 
  -4  10   3    11514.81    11505.39    415.86 o 
  -2  10   3    34659.49    35270.53    698.54 o 
   0  10   3    12610.65    11979.76    326.05 o 
   2  10   3    42798.03    45414.38    939.89 o 
   4  10   3    11159.26    10617.15    477.19 o 
   6  10   3    14535.89    14477.47    473.30 o 
   8  10   3     8190.42     7914.54    321.08 o 
  10  10   3     1204.03     1406.19    220.53 o 
  12  10   3     1159.50     1079.28    230.62 o 
  14  10   3    42667.82    39777.18   1041.04 o 
  16  10   3      610.84      940.00    402.88 o 
  18  10   3     7897.82     8259.66    483.86 o 
  20  10   3      250.30      401.73    353.23 o 
  22  10   3     6124.91     5824.29    496.46 o 
  24  10   3      743.38     1423.47    443.06 o 
  26  10   3        6.15     -709.98    552.44 o 
  28  10   3     1801.78     2155.88   1155.98 o 
  30  10   3      328.42     -351.20    685.18 o 
  32  10   3     1071.15     1488.30    762.80 o 
 -31  11   3    16896.63    17449.14   1117.66 o 
 -29  11   3      358.78     -560.94   1183.60 o 
 -27  11   3       78.57     -282.99    500.13 o 
 -25  11   3    13571.76    13429.58    715.24 o 
 -23  11   3     1202.89     1349.81    479.71 o 
 -21  11   3    65404.10    65682.88   1656.35 o 
 -19  11   3    36238.79    38100.21   1495.24 o 
 -17  11   3     8501.52     9081.00    498.15 o 
 -15  11   3    94300.24    90529.82   2970.34 o 
 -13  11   3     1032.20     1344.52    261.89 o 
 -11  11   3    25911.74    25707.54    665.43 o 
  -9  11   3   131537.42   125711.48   3139.95 o 
  -7  11   3    21370.95    21558.50    512.70 o 
  -5  11   3   302817.09   302364.19   5684.14 o 
  -3  11   3    13932.42    14720.48    393.47 o 
  -1  11   3     3433.56     3727.43    208.83 o 
   1  11   3   237688.23   244826.39   4214.93 o 
   3  11   3     8492.20     8459.93    301.06 o 
   5  11   3    20416.74    20210.10    560.09 o 
   7  11   3   119134.29   111908.63   4798.18 o 
   9  11   3    25816.37    25846.27    741.27 o 
  11  11   3   354690.72   342868.03   8078.43 o 
  13  11   3    16222.43    15922.37    529.58 o 
  15  11   3    48545.28    45938.41   1248.12 o 
  17  11   3    60080.31    59037.29   1468.39 o 
  19  11   3     6606.50     6709.88    587.74 o 
  21  11   3     8664.81     8593.16    553.26 o 
  23  11   3    34918.11    36556.79   1104.12 o 
  25  11   3      661.39       71.57    592.67 o 
  27  11   3   126883.77   132742.19   4568.82 o 
  29  11   3     2175.50     1705.50    705.54 o 
  31  11   3    15577.81    14184.59   1046.11 o 
 -30  12   3     7223.95     6963.80    896.86 o 
 -28  12   3    65172.59    71737.45   2254.72 o 
 -26  12   3     2213.48      910.52    526.60 o 
 -24  12   3    12607.41    13321.69    848.43 o 
 -22  12   3    10791.02    10295.09    612.12 o 
 -20  12   3     9078.67     7889.58    535.16 o 
 -18  12   3     1519.05      978.86    376.25 o 
 -16  12   3    85780.18    83440.88   2279.84 o 
 -14  12   3    15426.68    14903.63    528.20 o 
 -12  12   3    82731.07    81859.40   1681.87 o 
 -10  12   3      207.96      329.04    240.98 o 
  -8  12   3     4198.87     4918.35    610.05 o 
  -6  12   3    37692.40    37968.57    775.37 o 
  -4  12   3      252.82      313.81    179.16 o 
  -2  12   3    15115.07    15152.10    413.37 o 
   0  12   3    21489.92    21679.49    510.37 o 
   2  12   3    12664.47    13340.15    380.15 o 
   4  12   3    44395.92    43001.84    947.34 o 
   6  12   3    11274.33     9969.57    379.60 o 
   8  12   3     1194.60      728.97    281.76 o 
  10  12   3     4001.32     4502.54    345.36 o 
  12  12   3    18656.91    18085.41    570.53 o 
  14  12   3     3080.99     3369.31    383.66 o 
  16  12   3      178.49     -341.44    341.87 o 
  18  12   3     6228.27     6276.44    494.85 o 
  20  12   3     3289.64     3158.48    459.93 o 
  22  12   3    13467.39    12525.59    648.70 o 
  24  12   3    32364.13    33228.63   1088.80 o 
  26  12   3     1323.20      893.01    679.63 o 
  28  12   3    11087.24    10960.75    905.10 o 
  30  12   3      523.02      519.32    764.83 o 
 -29  13   3     8638.12     8468.87    895.63 o 
 -27  13   3     6664.07     6932.90    677.82 o 
 -25  13   3     9048.71     9645.39    815.25 o 
 -23  13   3       59.85      196.04    475.37 o 
 -21  13   3    11039.81    11411.06    643.41 o 
 -19  13   3      750.07      326.24    251.21 o 
 -17  13   3    23172.55    23371.66    722.24 o 
 -15  13   3     7078.12     6478.16    432.57 o 
 -13  13   3    70281.79    70698.68   1629.04 o 
 -11  13   3    77888.95    81876.46   1689.99 o 
  -9  13   3   128392.10   127864.62   2518.19 o 
  -7  13   3    65483.29    66217.26   1387.71 o 
  -5  13   3    90656.73    90337.09   2839.15 o 
  -3  13   3      101.61      122.50    219.49 o 
  -1  13   3    25217.70    25902.37    907.06 o 
   1  13   3       55.15      311.07    222.18 o 
   3  13   3    22299.10    23217.54    619.61 o 
   5  13   3    11693.97    11634.02    431.27 o 
   7  13   3   118186.01   113545.88   2490.53 o 
   9  13   3    56155.84    57563.36   1389.57 o 
  11  13   3    35680.68    33775.88    947.02 o 
  13  13   3    16487.03    16532.45    567.27 o 
  15  13   3    13095.54    12438.36    503.51 o 
  17  13   3     1528.22     1857.98    409.50 o 
  19  13   3   102545.42   103853.97   2412.24 o 
  21  13   3     9825.54     9565.28    609.93 o 
  23  13   3    84668.02    81050.33   3976.71 o 
  25  13   3     8327.70     9582.47    676.29 o 
  27  13   3    10510.73    11765.96   1147.84 o 
  29  13   3     2479.16     2818.17    754.91 o 
 -28  14   3     2581.76     3265.14    648.06 o 
 -26  14   3     1957.67     2031.06    586.99 o 
 -24  14   3     7855.62     8625.78    659.51 o 
 -22  14   3      861.76      968.36    475.45 o 
 -20  14   3      222.84      254.59    234.64 o 
 -18  14   3    32621.91    31808.38    994.91 o 
 -16  14   3    11571.62    10799.17    567.90 o 
 -14  14   3    46521.80    42437.85   1032.17 o 
 -12  14   3     2425.78     2636.76    340.55 o 
 -10  14   3    40118.62    41344.22    985.11 o 
  -8  14   3      910.51     1265.66    287.31 o 
  -6  14   3    29611.12    31456.67    787.54 o 
  -4  14   3     1113.50     1658.28    303.35 o 
  -2  14   3      121.17      210.89    308.09 o 
   0  14   3     1480.68     1288.93    260.43 o 
   2  14   3    23137.13    22486.53    619.42 o 
   4  14   3    17834.88    18366.15    569.23 o 
   6  14   3   132089.17   133280.09   2618.38 o 
   8  14   3     3739.47     3633.36    467.48 o 
  10  14   3    26900.95    25666.46   1532.23 o 
  12  14   3     1159.02      986.62    301.17 o 
  14  14   3     4858.65     5339.57    726.15 o 
  16  14   3     1605.64     1835.66    407.25 o 
  18  14   3    12910.52    13468.60    772.59 o 
  20  14   3     7867.02     7100.16    583.83 o 
  22  14   3    23041.31    21802.62   1369.81 o 
  24  14   3     1272.42     1342.50    513.29 o 
  26  14   3    11847.27    11559.60    926.20 o 
 -25  15   3       40.36      382.94    573.99 o 
 -23  15   3    12849.85    12313.12    846.71 o 
 -21  15   3     2167.06     1758.46    445.08 o 
 -19  15   3    27366.37    26877.00    937.95 o 
 -17  15   3     1454.80     1615.71    377.71 o 
 -15  15   3    33631.76    32342.19    887.24 o 
 -13  15   3    17195.18    17143.29    630.66 o 
 -11  15   3    27295.81    27429.01    759.10 o 
  -9  15   3     7696.41     8318.10    420.43 o 
  -7  15   3    23253.09    22552.09    676.20 o 
  -5  15   3     2985.03     2711.98    309.53 o 
  -3  15   3    12583.89    13175.06    547.95 o 
  -1  15   3    26737.02    26567.64    798.55 o 
   1  15   3    11256.04    10727.63    488.77 o 
   3  15   3    89171.78    91458.34   1854.97 o 
   5  15   3    30550.14    28411.20    759.01 o 
   7  15   3    52307.59    54413.22   1202.60 o 
   9  15   3     6262.76     5614.62    416.66 o 
  11  15   3    13307.23    13810.56    601.50 o 
  13  15   3     1927.64     1861.57    356.57 o 
  15  15   3     5140.58     4979.53    487.91 o 
  17  15   3     2042.68     2516.85    601.96 o 
  19  15   3    23380.68    22868.19    884.57 o 
  21  15   3     1605.15     2347.84    515.10 o 
  23  15   3    50785.12    51819.54   1483.63 o 
  25  15   3     1038.37     1141.59    566.91 o 
 -24  16   3     7788.83     7767.98    819.62 o 
 -22  16   3    11115.20    11907.47    839.54 o 
 -20  16   3     4772.67     5178.65    672.78 o 
 -18  16   3    12624.23    12797.41    689.27 o 
 -16  16   3    33268.66    31441.65    893.71 o 
 -14  16   3     7241.74     7877.16    692.48 o 
 -12  16   3    21746.53    26592.29   1570.36 o 
 -10  16   3     6489.46     6688.93    421.96 o 
  -8  16   3      389.01      894.05    320.03 o 
  -6  16   3    16937.48    17819.64    688.96 o 
  -4  16   3     9228.17     8835.31   1014.37 o 
  -2  16   3    36870.15    35340.87    994.72 o 
   0  16   3    46043.37    45570.98   1173.02 o 
   2  16   3     2384.68     3148.01    372.63 o 
   4  16   3      976.30     1045.05    346.26 o 
   6  16   3    30208.58    29776.89    905.58 o 
   8  16   3    28967.13    29162.76    794.10 o 
  10  16   3     3590.40     4233.32    430.49 o 
  12  16   3    12266.66    11585.28    601.96 o 
  14  16   3    30055.58    29764.80    960.42 o 
  16  16   3       31.19       67.26    422.15 o 
  18  16   3      518.73      394.78    464.09 o 
  20  16   3       38.62      475.63    501.73 o 
  22  16   3    28811.39    27545.55   1035.92 o 
  24  16   3    11752.80    12437.34    769.93 o 
 -21  17   3     6850.91     6160.86    794.22 o 
 -19  17   3        1.96        1.43    565.36 o 
 -17  17   3    13811.20    14073.64   1986.73 o 
 -15  17   3     3686.35     3269.00    494.85 o 
 -13  17   3    32594.24    32556.32   1137.56 o 
 -11  17   3      455.40     1056.53    421.16 o 
  -9  17   3    17268.76    17122.71   1227.61 o 
  -7  17   3      377.34      623.75    386.49 o 
  -5  17   3     7820.74     7167.43    473.57 o 
  -3  17   3      583.98      898.26    608.73 o 
  -1  17   3    21154.06    21202.71    749.40 o 
   1  17   3    28269.21    29253.69    893.96 o 
   3  17   3    37564.30    38091.11   1067.84 o 
   5  17   3    14191.95    14834.67    629.72 o 
   7  17   3    79989.50    78821.74   1869.95 o 
   9  17   3      498.89      963.54    356.80 o 
  11  17   3    12348.95    12777.83    712.02 o 
  13  17   3      372.72      821.73    446.79 o 
  15  17   3      259.26      305.07    445.17 o 
  17  17   3    15717.12    16580.17    764.27 o 
  19  17   3    11736.57    12221.44    715.12 o 
  21  17   3     8825.25     8621.27    683.14 o 
 -20  18   3      720.07      997.32    673.99 o 
 -18  18   3    91577.95    93852.25   3374.67 o 
 -16  18   3     9680.41     8224.09   1543.41 o 
 -14  18   3    38377.30    40100.29   1208.05 o 
 -12  18   3      621.39     1012.23    541.92 o 
 -10  18   3       30.84      545.36    515.55 o 
  -8  18   3    42151.21    42556.17   1430.32 o 
  -6  18   3    38752.05    36295.92   1277.15 o 
  -4  18   3     7760.59     6716.25    612.02 o 
  -2  18   3   182949.59   184250.11   6600.53 o 
   0  18   3     6018.81     7064.11    598.95 o 
   2  18   3    87223.21    85063.20   2355.98 o 
   4  18   3     4464.57     4599.12    460.16 o 
   6  18   3    30157.79    31165.24    946.24 o 
   8  18   3    40982.45    41563.52   1171.03 o 
  10  18   3    55655.90    57293.40   1472.08 o 
  12  18   3    11463.51    11188.50    635.81 o 
  14  18   3    72682.81    70812.09   2045.36 o 
  16  18   3      157.08      896.74    503.52 o 
  18  18   3    30750.62    29423.11   1053.28 o 
  20  18   3     4244.61     5321.02    623.39 o 
 -17  19   3       22.77    -1163.31    775.54 o 
 -15  19   3    24585.25    24879.50   3448.04 o 
 -13  19   3      969.27     1691.03    566.25 o 
 -11  19   3     5389.00     5350.32    757.98 o 
  -9  19   3     4565.29     4297.47    613.68 o 
  -7  19   3     8499.43     8924.44   1247.95 o 
  -5  19   3     2985.48     2609.28    554.66 o 
  -3  19   3    16677.06    18103.52    912.49 o 
  -1  19   3    11856.07    13090.53    921.00 o 
   1  19   3       34.33      817.09    481.82 o 
   3  19   3      134.35       91.62    490.86 o 
   5  19   3     4853.72     5618.72    607.32 o 
   7  19   3       44.60      491.31    506.67 o 
   9  19   3     6117.72     7067.90    654.97 o 
  11  19   3     1496.60     1179.92    528.92 o 
  13  19   3    21140.96    22123.53   2742.01 o 
  15  19   3     5338.98     4108.22    655.96 o 
  17  19   3     1066.09     1346.38    718.71 o 
 -14  20   3     7118.83     7233.50    760.16 o 
 -12  20   3      809.88     1436.95    625.08 o 
 -10  20   3      312.43      720.46    604.20 o 
  -8  20   3      533.53      281.34    545.09 o 
  -6  20   3     1963.28     1747.34    591.33 o 
  -4  20   3     5033.64     5124.12    905.90 o 
  -2  20   3      768.85     1463.45    552.90 o 
   0  20   3     1256.34      728.11    668.60 o 
   2  20   3     7844.81     8361.21    693.95 o 
   4  20   3     6176.41     5506.59    918.65 o 
   6  20   3     1805.52     1468.46    543.28 o 
   8  20   3      595.90     1129.20    668.64 o 
  10  20   3      170.07     -426.34    530.18 o 
  12  20   3     3490.80     2845.73    762.06 o 
  -7  21   3      736.45     1304.79    610.21 o 
  -5  21   3       29.68      796.77    604.33 o 
  -3  21   3      729.86     -281.99    559.80 o 
  -1  21   3     1210.88      989.24    612.86 o 
   1  21   3     3612.68     4743.42    756.82 o 
   3  21   3     3207.10     4782.64    775.54 o 
   5  21   3     1458.01     2132.05    600.18 o 
   7  21   3     1228.20     1768.06    592.83 o 
 -36   0   4     1861.56     1581.43   1050.83 o 
 -34   0   4     6908.58     7498.41   1707.60 o 
 -32   0   4    36709.99    37872.51   3940.61 o 
 -30   0   4      683.24      584.18    661.47 o 
 -28   0   4    61148.38    61227.13   2240.67 o 
 -26   0   4    21300.29    23459.23   1195.68 o 
 -24   0   4     2287.51     4166.33   1034.41 o 
 -22   0   4      193.99      472.82    313.75 o 
 -20   0   4    61967.82    59862.25   1640.82 o 
 -18   0   4    63715.26    63456.22   1704.83 o 
 -16   0   4   850092.81   862026.19  20709.02 o 
 -14   0   4    13982.19    15062.56    562.24 o 
 -12   0   4   335729.84   353680.66   8554.23 o 
 -10   0   4    37094.37    36658.87   1004.48 o 
  -8   0   4    47487.20    43553.53   1149.46 o 
  -6   0   4    48455.19    49624.21   1601.70 o 
  -4   0   4      406.28      299.83    223.45 o 
  -2   0   4    58355.18    55093.79   2448.02 o 
   0   0   4    77886.80    81352.15   1995.51 o 
   2   0   4    24490.51    28798.36    915.22 o 
   4   0   4  3240254.00  3097644.75  99229.63 o 
   6   0   4   196165.58   199303.27   5839.59 o 
   8   0   4  2763871.75  2653748.25  71176.26 o 
  10   0   4   315753.25   317994.50   7656.73 o 
  12   0   4      936.35     1985.16    707.85 o 
  14   0   4   104676.13    98946.23   3087.25 o 
  16   0   4    62314.16    48782.26   1660.13 o 
  18   0   4      911.25      208.68    656.77 o 
  20   0   4   274543.16   286933.19  12117.38 o 
  22   0   4     9925.50    10028.01    718.71 o 
  24   0   4     8014.11     8423.09    719.83 o 
  26   0   4    32540.00    31829.80   1415.87 o 
  28   0   4      630.76     3602.64   2380.79 o 
  30   0   4    32258.60    32832.17   2150.92 o 
  32   0   4    78846.51    78023.48   2797.97 o 
  34   0   4    13212.76    11824.12   1068.13 o 
  36   0   4    72849.86    78312.26   2925.76 o 
 -35   1   4    19090.42    20635.27   1221.80 o 
 -33   1   4     8561.44     8013.91    664.22 o 
 -31   1   4    42128.84    41011.78   1247.54 o 
 -29   1   4    52813.52    52516.67   1419.91 o 
 -27   1   4     4797.66     3772.05    483.32 o 
 -25   1   4    15359.54    15359.20    663.55 o 
 -23   1   4     5250.64     5468.73    315.49 o 
 -21   1   4     3585.78     3268.55    263.45 o 
 -19   1   4   172263.11   168960.41   2975.23 o 
 -17   1   4    35473.88    33359.51    706.45 o 
 -15   1   4   126447.66   123025.92   2246.43 o 
 -13   1   4   290044.06   290759.94   4990.02 o 
 -11   1   4    11044.10    12407.15    337.01 o 
  -9   1   4    33419.39    35037.19    676.65 o 
  -7   1   4     9364.59     8593.40    258.25 o 
  -5   1   4    74614.73    74436.94   1308.60 o 
  -3   1   4    50588.64    52611.66    934.98 o 
  -1   1   4     4283.42     4721.37    144.41 o 
   1   1   4    94229.72    92544.24   1820.22 o 
   3   1   4   210356.70   215650.84   6460.38 o 
   5   1   4    10687.75    10713.99    267.10 o 
   7   1   4   203641.56   218310.41   4063.96 o 
   9   1   4     2755.63     2477.68    115.41 o 
  11   1   4   168145.53   160430.70   3044.63 o 
  13   1   4     9312.53     9247.18    307.92 o 
  15   1   4    96253.31   101394.98   1984.03 o 
  17   1   4    28622.43    28820.85    747.83 o 
  19   1   4     5793.60     5091.92    359.44 o 
  21   1   4     5111.63     5846.09    469.49 o 
  23   1   4     1033.82      478.44    354.73 o 
  25   1   4    11568.28    11496.08    584.39 o 
  27   1   4    24317.04    24884.28    884.03 o 
  29   1   4      554.92        7.45    466.87 o 
  31   1   4    13614.80    13292.60    721.63 o 
  33   1   4     3029.72     3638.83    600.88 o 
  35   1   4     6140.16     6051.98    808.78 o 
 -36   2   4      184.95     -518.23    663.03 o 
 -34   2   4      486.39     1337.07    559.76 o 
 -32   2   4     8658.29     9237.25    672.59 o 
 -30   2   4    35843.86    35400.80   1175.48 o 
 -28   2   4      894.63      585.50    442.86 o 
 -26   2   4    84369.89    85312.70   2051.72 o 
 -24   2   4    10800.66    10536.76    461.36 o 
 -22   2   4    16292.78    16364.01    493.02 o 
 -20   2   4     3097.35     3322.21    262.54 o 
 -18   2   4    23560.26    24304.37    575.25 o 
 -16   2   4    10997.56    10657.39    353.75 o 
 -14   2   4    24904.30    31395.68   1091.96 o 
 -12   2   4      119.10      215.04    135.34 o 
 -10   2   4    58766.46    57274.88   1154.01 o 
  -8   2   4    16771.73    16992.25    419.20 o 
  -6   2   4    12406.13    11380.38    273.39 o 
  -4   2   4       70.64      211.42     74.18 o 
  -2   2   4   490792.63   521022.69   8824.82 o 
   0   2   4      114.41      461.74     91.72 o 
   2   2   4     9814.81    10658.30    245.37 o 
   4   2   4    11960.50    12839.95    293.27 o 
   6   2   4  1362543.63  1458161.50  27646.43 o 
   8   2   4    30508.27    32616.64    676.46 o 
  10   2   4    20100.92    19376.19    517.01 o 
  12   2   4        9.52      192.59    127.20 o 
  14   2   4   366776.81   385770.50   7219.65 o 
  16   2   4     7837.42     8873.21    326.23 o 
  18   2   4    18612.27    19771.01    545.17 o 
  20   2   4     5218.65     4640.23    375.94 o 
  22   2   4    67583.46    69781.66   1678.70 o 
  24   2   4       59.34     -530.64    353.76 o 
  26   2   4    13609.84    13835.32    668.32 o 
  28   2   4      508.76      841.07    450.41 o 
  30   2   4    19673.79    22577.74    938.48 o 
  32   2   4      730.95      658.35    520.36 o 
  34   2   4    12368.99    12105.33   1088.51 o 
  36   2   4     3109.08     3173.40    775.48 o 
 -35   3   4     7513.88     5907.90    783.50 o 
 -33   3   4    17690.56    16979.12    840.68 o 
 -31   3   4      311.85      669.45    515.96 o 
 -29   3   4       90.92      -55.44    437.64 o 
 -27   3   4     3390.76     4000.21    480.63 o 
 -25   3   4    14895.78    14874.79    567.25 o 
 -23   3   4     6606.52     6989.85    419.86 o 
 -21   3   4   120107.43   117451.41   2130.42 o 
 -19   3   4     2445.80     2228.38    234.46 o 
 -17   3   4    73603.14    71088.58   1328.82 o 
 -15   3   4     2419.63     2625.05    203.96 o 
 -13   3   4    13273.82    12969.29    577.36 o 
 -11   3   4    29036.19    30455.18    727.12 o 
  -9   3   4    40460.22    37586.55    728.96 o 
  -7   3   4     2547.38     3110.58    144.37 o 
  -5   3   4   117841.99   119797.48   2077.09 o 
  -3   3   4   150339.09   154555.83   2644.34 o 
  -1   3   4    98579.04   100910.23   1901.93 o 
   1   3   4    17309.31    17620.59    346.84 o 
   3   3   4    19677.22    19938.97    390.25 o 
   5   3   4    49049.31    50046.50    980.57 o 
   7   3   4    47140.31    47796.63    859.58 o 
   9   3   4    20562.20    19921.08    527.51 o 
  11   3   4     7475.86     7716.03    696.85 o 
  13   3   4   279280.59   270584.09   5085.54 o 
  15   3   4    80449.08    80385.56   1602.58 o 
  17   3   4    12077.10    12205.19    524.34 o 
  19   3   4     2803.38     2882.76    248.44 o 
  21   3   4    19053.60    18081.53    658.47 o 
  23   3   4    21397.32    19693.55    728.73 o 
  25   3   4    11733.34    11679.77    748.89 o 
  27   3   4    16305.61    15295.93    703.16 o 
  29   3   4    52037.82    50673.16   1419.34 o 
  31   3   4     2261.66     2152.29    623.86 o 
  33   3   4     6443.12     6705.53    768.41 o 
  35   3   4     1792.36     1447.72    726.61 o 
 -34   4   4     4530.74     3995.81    743.28 o 
 -32   4   4    26392.86    26199.87   1181.70 o 
 -30   4   4     9248.25     8273.79    627.34 o 
 -28   4   4    32697.59    33163.48   1068.21 o 
 -26   4   4     4034.58     3920.92    459.60 o 
 -24   4   4    10386.11    10248.83    472.89 o 
 -22   4   4     5076.23     4544.01    434.70 o 
 -20   4   4    86728.09    81886.56   1535.66 o 
 -18   4   4    12965.78    12543.55    413.65 o 
 -16   4   4   212941.28   197735.53   3448.93 o 
 -14   4   4    35625.51    34381.66    710.03 o 
 -12   4   4   103537.96   108247.14   2111.01 o 
 -10   4   4     2179.10     2373.97    156.20 o 
  -8   4   4    79893.81    90768.19   1596.87 o 
  -6   4   4      100.45      317.59     93.69 o 
  -4   4   4   455746.41   458889.03   8058.28 o 
  -2   4   4    92882.66    95586.85   1811.02 o 
   0   4   4   314665.28   320748.63   5445.13 o 
   2   4   4    47954.18    49184.13   1087.15 o 
   4   4   4    16802.04    15877.70    359.71 o 
   6   4   4     3829.46     3599.36    138.24 o 
   8   4   4    22741.72    19913.89    409.19 o 
  10   4   4    40331.66    37861.04    915.41 o 
  12   4   4   210425.89   196983.78   3731.68 o 
  14   4   4    70826.45    69889.69   1406.04 o 
  16   4   4   275498.31   280499.00   5302.55 o 
  18   4   4    22108.15    22479.79    654.94 o 
  20   4   4    74361.00    79459.96   1636.11 o 
  22   4   4    26099.46    25530.81   1062.03 o 
  24   4   4    34722.17    35129.43   1085.42 o 
  26   4   4    42167.48    40230.82   1154.90 o 
  28   4   4    58904.65    58030.14   1794.34 o 
  30   4   4    23484.66    22440.02   1064.70 o 
  32   4   4    34160.07    33250.57   1326.88 o 
  34   4   4     1773.59     2312.84    688.14 o 
 -35   5   4     8944.66     7354.90    855.83 o 
 -33   5   4     6848.30     5946.08    768.01 o 
 -31   5   4    12823.80    11755.57    856.88 o 
 -29   5   4    25365.02    25747.15   1149.79 o 
 -27   5   4    38556.59    38612.55   1147.06 o 
 -25   5   4     1655.28     1493.20    408.74 o 
 -23   5   4    37135.82    35810.81    909.33 o 
 -21   5   4     7460.87     7018.19    347.23 o 
 -19   5   4     9326.34     9701.29    370.30 o 
 -17   5   4     2604.36     2752.67    312.44 o 
 -15   5   4     9327.77     8935.26    318.19 o 
 -13   5   4    24632.75    23589.91    748.89 o 
 -11   5   4   142536.00   134827.39   2363.07 o 
  -9   5   4    30234.09    30114.13    603.99 o 
  -7   5   4   410107.13   415088.13   7060.28 o 
  -5   5   4    63754.68    65303.28   1187.70 o 
  -3   5   4    73821.37    74919.95   1441.29 o 
  -1   5   4    90847.89    87999.96   1531.66 o 
   1   5   4     4758.75     5389.32    168.09 o 
   3   5   4      794.85      896.60     96.98 o 
   5   5   4    95246.51    94173.54   1637.07 o 
   7   5   4     4179.78     4020.71    153.92 o 
   9   5   4    74450.23    71959.63   1283.85 o 
  11   5   4    16546.35    16260.71    376.21 o 
  13   5   4     5617.14     5405.48    264.34 o 
  15   5   4    18438.27    17995.08    491.16 o 
  17   5   4    39447.73    39429.74    890.75 o 
  19   5   4     2840.19     3481.50    279.55 o 
  21   5   4   100301.13   100155.05   2030.03 o 
  23   5   4     1514.97      932.94    360.27 o 
  25   5   4    32395.13    34313.18   1212.49 o 
  27   5   4     3394.21     2011.27    628.86 o 
  29   5   4      501.11      484.19    557.52 o 
  31   5   4    31324.34    31889.72   1313.31 o 
  33   5   4     2852.80     2044.19    730.36 o 
  35   5   4    16398.56    15077.24   1019.08 o 
 -34   6   4    30970.61    32312.26   1418.80 o 
 -32   6   4      183.38     -504.93    653.08 o 
 -30   6   4    63981.79    65288.25   2165.96 o 
 -28   6   4    17358.06    17299.02    936.87 o 
 -26   6   4    38508.20    37877.78   1105.88 o 
 -24   6   4        3.06      269.34    462.36 o 
 -22   6   4     6961.79     6669.08    401.88 o 
 -20   6   4    16844.85    16261.73    607.01 o 
 -18   6   4    10382.84     9542.62    372.04 o 
 -16   6   4      249.19      385.00    189.89 o 
 -14   6   4   122903.92   117959.52   2308.04 o 
 -12   6   4    40226.79    40435.51    993.74 o 
 -10   6   4   189805.00   198051.88   3421.76 o 
  -8   6   4    11621.28    12267.42    313.97 o 
  -6   6   4    15415.84    19605.78    418.61 o 
  -4   6   4     1919.96     1613.51    141.30 o 
  -2   6   4    32101.56    33088.13    626.77 o 
   0   6   4     7332.57     8453.89    232.53 o 
   2   6   4   206649.28   209400.50   3907.97 o 
   4   6   4    23611.33    23250.14    862.65 o 
   6   6   4     8576.38     7599.79    257.14 o 
   8   6   4     8722.66     9690.00    303.25 o 
  10   6   4   128182.78   131501.98   2293.51 o 
  12   6   4    28178.35    30613.22    886.04 o 
  14   6   4    52889.99    54711.73   1029.81 o 
  16   6   4     2126.70     1888.58    223.48 o 
  18   6   4     1270.57     1407.31    246.80 o 
  20   6   4     1540.11     1763.02    272.01 o 
  22   6   4      702.34      550.44    331.60 o 
  24   6   4      558.84      285.34    477.48 o 
  26   6   4    10181.06     8942.23    712.94 o 
  28   6   4      154.26     -497.74    555.93 o 
  30   6   4    17864.17    19180.46   1098.43 o 
  32   6   4     4898.02     3670.20    761.76 o 
  34   6   4     2644.25     3138.29    794.89 o 
 -33   7   4      919.89     2441.84    739.88 o 
 -31   7   4     3929.14     4126.85    756.47 o 
 -29   7   4    52989.18    49206.83   1677.44 o 
 -27   7   4    43117.62    40729.23   1420.94 o 
 -25   7   4    24903.04    22556.31    952.70 o 
 -23   7   4    25676.43    26466.44   1251.31 o 
 -21   7   4     1256.91     1449.66    306.06 o 
 -19   7   4    79854.32    81501.53   1536.53 o 
 -17   7   4    78559.33    79732.40   1496.29 o 
 -15   7   4   199693.20   205795.27   3943.26 o 
 -13   7   4   185432.56   186488.44   3249.95 o 
 -11   7   4    19660.32    21097.04    485.69 o 
  -9   7   4     4866.92     4123.26    205.01 o 
  -7   7   4   104077.68   105869.30   1864.71 o 
  -5   7   4    13878.24    14748.50    469.99 o 
  -3   7   4   667958.19   718109.44  12161.76 o 
  -1   7   4   209504.95   217811.97   3734.48 o 
   1   7   4   861816.31   881331.25  14904.74 o 
   3   7   4   293742.50   297570.88   5810.68 o 
   5   7   4       59.08      558.60    157.66 o 
   7   7   4       17.53      135.13    147.00 o 
   9   7   4     9673.94     9995.02    331.84 o 
  11   7   4    18511.23    17898.83    492.39 o 
  13   7   4   139217.80   144992.88   2966.53 o 
  15   7   4    35468.50    34244.82    705.42 o 
  17   7   4   237724.64   236049.16   5030.09 o 
  19   7   4    30467.99    28375.15    836.64 o 
  21   7   4    74304.53    71878.69   1720.97 o 
  23   7   4    10102.12     9331.66    649.67 o 
  25   7   4     1338.33     2355.65    764.21 o 
  27   7   4    37766.68    36337.07   1358.13 o 
  29   7   4    10561.52    10517.57    804.90 o 
  31   7   4       19.16     -151.60    636.96 o 
  33   7   4    34368.43    32816.53   1448.47 o 
 -32   8   4      484.43       97.93    673.99 o 
 -30   8   4    10980.34    11458.79   1338.60 o 
 -28   8   4    20973.18    21053.04   1136.95 o 
 -26   8   4       37.99      -15.66    443.71 o 
 -24   8   4     7189.79     7357.22    541.69 o 
 -22   8   4    16940.51    17256.96    710.13 o 
 -20   8   4     5961.28     6075.12    397.48 o 
 -18   8   4     1106.26     1038.07    239.75 o 
 -16   8   4       35.35      136.25    151.02 o 
 -14   8   4    12811.54    12536.81    449.14 o 
 -12   8   4    13619.82    13231.70    383.26 o 
 -10   8   4      190.57      352.91    146.39 o 
  -8   8   4    80452.66    82163.81   1480.32 o 
  -6   8   4    43298.74    43422.94    900.48 o 
  -4   8   4    59262.13    60452.37   1102.89 o 
  -2   8   4     8902.50     8902.12    265.21 o 
   0   8   4    18043.63    18892.59    409.19 o 
   2   8   4     7722.07     7849.22    235.01 o 
   4   8   4    51120.00    53278.49    979.65 o 
   6   8   4    12889.97    13495.70    392.44 o 
   8   8   4   174654.73   178862.95   4637.60 o 
  10   8   4    74950.86    77307.63   1540.46 o 
  12   8   4   114058.77   113472.16   2694.51 o 
  14   8   4     7651.73     7319.15    496.24 o 
  16   8   4      512.63      309.22    279.79 o 
  18   8   4     1289.37     1502.54    320.36 o 
  20   8   4     5278.09     6036.56    437.88 o 
  22   8   4     3026.34     3340.64    409.14 o 
  24   8   4     6779.37     6493.73    624.00 o 
  26   8   4     8653.04     8159.33    718.46 o 
  28   8   4    21131.65    20378.88   1038.42 o 
  30   8   4     2449.79     2728.39    704.65 o 
  32   8   4     6602.83     5545.98    912.46 o 
 -33   9   4     2933.34     3132.50    776.87 o 
 -31   9   4    10642.04    10940.71    934.44 o 
 -29   9   4    27136.80    28180.63   1282.54 o 
 -27   9   4    20149.01    20508.80    882.04 o 
 -25   9   4     6612.80     5492.15    530.87 o 
 -23   9   4    12664.87    12656.36    648.42 o 
 -21   9   4    20246.12    21461.00    786.84 o 
 -19   9   4    36638.57    36603.38    914.94 o 
 -17   9   4     3994.81     3953.45    373.59 o 
 -15   9   4    61681.48    59665.49   1264.56 o 
 -13   9   4    67814.61    74074.28   1435.38 o 
 -11   9   4    44152.72    48134.81    939.12 o 
  -9   9   4    69970.95    74875.66   1366.52 o 
  -7   9   4    80364.88    82219.08   1617.46 o 
  -5   9   4     6238.24     5623.82    227.05 o 
  -3   9   4   122650.21   118811.74   2085.96 o 
  -1   9   4    12981.34    13703.32    349.94 o 
   1   9   4   127774.40   127309.75   2226.71 o 
   3   9   4   107644.90   110018.32   2845.57 o 
   5   9   4    51343.73    53971.46   1222.47 o 
   7   9   4    81432.84    78351.05   3166.20 o 
   9   9   4    47017.83    48315.66   1017.62 o 
  11   9   4     2686.24     2544.76    234.02 o 
  13   9   4   111948.07   108406.86   2133.52 o 
  15   9   4       90.30      368.01    337.05 o 
  17   9   4    94397.08    88799.38   2030.17 o 
  19   9   4    41479.15    43618.06   1161.83 o 
  21   9   4    12316.71    12191.26    587.23 o 
  23   9   4    16383.14    15398.34    687.13 o 
  25   9   4    10965.59    11842.17    789.38 o 
  27   9   4      174.06      507.64    607.36 o 
  29   9   4    37551.40    39517.02   1862.45 o 
  31   9   4      172.56     -619.70    670.87 o 
  33   9   4    23480.70    28892.31   2560.67 o 
 -32  10   4      280.89      358.86    768.01 o 
 -30  10   4    39313.17    38716.60   1520.18 o 
 -28  10   4     4466.78     5513.33    866.06 o 
 -26  10   4    81368.99    85363.88   2122.77 o 
 -24  10   4       67.39     -207.57    429.92 o 
 -22  10   4    96074.09    94360.76   2235.77 o 
 -20  10   4     1714.25     1519.44    398.99 o 
 -18  10   4    52864.29    52218.05   1339.49 o 
 -16  10   4      867.09      789.90    289.91 o 
 -14  10   4    24499.40    25141.70    677.47 o 
 -12  10   4     5249.26     5575.07    263.51 o 
 -10  10   4     9466.55     9514.67    369.59 o 
  -8  10   4      255.10      502.86    158.52 o 
  -6  10   4     3658.71     3759.94    209.02 o 
  -4  10   4       78.99       61.39    147.76 o 
  -2  10   4    53038.42    54370.79   1106.16 o 
   0  10   4    19769.20    19636.54    450.55 o 
   2  10   4    60396.30    61766.33   1133.88 o 
   4  10   4     6217.96     6671.85    237.33 o 
   6  10   4      118.72       55.30    170.14 o 
   8  10   4     5450.67     5061.46    279.02 o 
  10  10   4     1804.16     2067.42    240.15 o 
  12  10   4     1721.11     1338.39    243.06 o 
  14  10   4     9044.43     8856.21    457.47 o 
  16  10   4     3089.57     2929.06    374.45 o 
  18  10   4     1205.97     1267.48    358.98 o 
  20  10   4     1931.02     2254.75    390.19 o 
  22  10   4    27016.99    27919.29    935.48 o 
  24  10   4    23516.70    24468.08   1098.33 o 
  26  10   4    34774.94    32811.33   1317.08 o 
  28  10   4     3881.51     3731.40    807.84 o 
  30  10   4     1901.95     1876.58    729.68 o 
  32  10   4       93.18    -1103.79    735.86 o 
 -31  11   4      280.11      768.60    917.93 o 
 -29  11   4     5424.72     5417.87    814.81 o 
 -27  11   4    15210.08    15445.59    787.11 o 
 -25  11   4     3314.84     2931.16    608.97 o 
 -23  11   4    47098.39    48089.39   1352.19 o 
 -21  11   4     2674.00     1718.64    422.29 o 
 -19  11   4    10017.25    10524.00    578.26 o 
 -17  11   4    15049.57    14580.77    541.47 o 
 -15  11   4    17829.80    18386.79    596.74 o 
 -13  11   4    39059.42    38911.13    911.83 o 
 -11  11   4    81517.68    84752.95   1719.35 o 
  -9  11   4    26518.04    26877.64    910.43 o 
  -7  11   4    81117.01    81545.88   1813.70 o 
  -5  11   4    13921.10    14825.89    404.23 o 
  -3  11   4    95041.45    93297.45   1674.86 o 
  -1  11   4    40964.71    42332.15    831.51 o 
   1  11   4    59004.64    60523.22   1131.80 o 
   3  11   4    32885.29    32758.77    667.53 o 
   5  11   4    40515.67    41739.98    915.13 o 
   7  11   4      221.23      321.30    135.52 o 
   9  11   4    78546.34    79290.79   1804.80 o 
  11  11   4    11153.68    11003.48    413.38 o 
  13  11   4   134996.53   129120.16   2536.35 o 
  15  11   4    35622.88    35776.13    995.10 o 
  17  11   4    55790.57    53678.53   1365.41 o 
  19  11   4    48359.58    46981.18   1265.79 o 
  21  11   4    35786.13    31478.79   2359.53 o 
  23  11   4      856.59     1623.90    443.71 o 
  25  11   4    49240.75    47998.70   2727.14 o 
  27  11   4     2363.99     3121.96    705.54 o 
  29  11   4    30150.07    32090.80   1427.77 o 
  31  11   4     4810.40     5347.18    828.84 o 
 -30  12   4     3281.22     4758.42    838.34 o 
 -28  12   4     6222.98     6550.50    671.46 o 
 -26  12   4     3656.61     2365.67    549.47 o 
 -24  12   4     3492.38     4418.11    531.25 o 
 -22  12   4     4136.27     3293.44    641.85 o 
 -20  12   4    34053.97    33798.99   1209.65 o 
 -18  12   4     3086.87     2410.43    370.39 o 
 -16  12   4     4455.04     4226.83    403.24 o 
 -14  12   4    22481.33    23865.01    751.15 o 
 -12  12   4    17409.13    17036.08    551.22 o 
 -10  12   4    10083.14     9001.91    440.45 o 
  -8  12   4     3387.08     4121.04    291.94 o 
  -6  12   4    34636.20    35127.79    740.52 o 
  -4  12   4    40069.69    41307.99    836.11 o 
  -2  12   4     1805.47     2024.11    216.00 o 
   0  12   4    60989.13    61319.87   1330.63 o 
   2  12   4    39846.45    40323.51    891.04 o 
   4  12   4     3391.81     3745.60    262.77 o 
   6  12   4    35162.57    35357.00    812.16 o 
   8  12   4     1241.13     1209.97    260.94 o 
  10  12   4      271.80        5.10    237.13 o 
  12  12   4   103308.73   104212.05   2086.79 o 
  14  12   4    11360.93    10972.53    444.17 o 
  16  12   4     9465.42     8562.07    506.36 o 
  18  12   4      154.52       42.83    363.49 o 
  20  12   4    21893.03    20155.93    782.57 o 
  22  12   4     3990.70     3635.94    488.49 o 
  24  12   4     2750.11     2825.21    495.15 o 
  26  12   4     2496.76     3866.90    718.90 o 
  28  12   4    14912.95    14014.17   1290.75 o 
  30  12   4      213.57      868.73    722.41 o 
 -29  13   4    26210.80    27247.74   1817.00 o 
 -27  13   4       59.66     -525.83    544.14 o 
 -25  13   4     2205.24     2062.98    529.79 o 
 -23  13   4      126.75      421.87    336.53 o 
 -21  13   4       24.98      446.68    425.54 o 
 -19  13   4    25971.95    24897.37   1147.04 o 
 -17  13   4    27123.37    26460.32    875.28 o 
 -15  13   4    10338.73     9638.54    453.85 o 
 -13  13   4    67324.32    67585.25   1449.00 o 
 -11  13   4      667.61      560.45    275.80 o 
  -9  13   4    74526.26    74577.54   1551.60 o 
  -7  13   4    63139.08    61749.41   1313.48 o 
  -5  13   4    16982.11    16662.14    547.10 o 
  -3  13   4   236445.48   232091.64   4406.98 o 
  -1  13   4       88.21      263.82    192.19 o 
   1  13   4    33097.94    32748.10    798.79 o 
   3  13   4    30032.20    29323.97    720.16 o 
   5  13   4     5853.75     5491.61    320.03 o 
   7  13   4    54025.27    51800.05   1344.47 o 
   9  13   4    33061.70    33967.39   1800.79 o 
  11  13   4        7.37      245.24    272.43 o 
  13  13   4   149029.73   142758.09   2809.44 o 
  15  13   4    15849.45    14351.05    957.63 o 
  17  13   4    90934.45    89999.46   4532.91 o 
  19  13   4     4836.19     6124.00    715.61 o 
  21  13   4     9101.90     9004.43    605.64 o 
  23  13   4    21199.86    21833.30    878.75 o 
  25  13   4     9056.42    10261.71    839.95 o 
  27  13   4     1098.31      611.23    676.04 o 
  29  13   4    63750.55    67026.57   2195.79 o 
 -26  14   4    72631.20    79304.64   2373.66 o 
 -24  14   4    14204.14    14976.28    893.57 o 
 -22  14   4    64607.37    67719.45   1746.13 o 
 -20  14   4    17208.81    16948.02    756.84 o 
 -18  14   4     4080.98     3409.28    424.68 o 
 -16  14   4    61129.58    58899.96   1360.74 o 
 -14  14   4     7834.51     7313.92    430.86 o 
 -12  14   4      488.18      636.29    302.17 o 
 -10  14   4   108997.90   105327.85   2822.61 o 
  -8  14   4    27926.59    27549.60    827.72 o 
  -6  14   4    82182.13    79990.10   1691.62 o 
  -4  14   4     8418.67     8216.46    374.69 o 
  -2  14   4     1077.11     1175.31    272.94 o 
   0  14   4    48052.12    48633.73   1072.21 o 
   2  14   4      488.88      531.74    344.17 o 
   4  14   4      433.19      575.88    259.84 o 
   6  14   4    11457.28    11412.98    458.58 o 
   8  14   4    15056.76    15489.10    536.87 o 
  10  14   4      226.59      547.83    325.31 o 
  12  14   4       90.92       22.72    296.77 o 
  14  14   4    32551.11    32759.53    864.31 o 
  16  14   4     6949.52     6771.82    521.38 o 
  18  14   4     6870.19     6710.50    532.68 o 
  20  14   4     2265.74     2630.10    500.37 o 
  22  14   4      970.49     1340.44    805.77 o 
  24  14   4    17580.71    18993.46   1289.23 o 
  26  14   4     5661.29     5853.00    938.38 o 
 -25  15   4     1628.69     1485.69    689.50 o 
 -23  15   4    11251.37    12060.19    855.47 o 
 -21  15   4     7256.43     7273.52    720.45 o 
 -19  15   4    12583.31    12745.05    685.85 o 
 -17  15   4      717.62      655.03    409.81 o 
 -15  15   4    22519.24    21126.08    705.42 o 
 -13  15   4      573.99      583.59    324.13 o 
 -11  15   4    64799.68    65278.68   1424.98 o 
  -9  15   4      454.76      788.30    299.24 o 
  -7  15   4    93495.34    91635.06   3311.82 o 
  -5  15   4     4925.88     6470.42    425.14 o 
  -3  15   4    35252.17    35838.81    986.69 o 
  -1  15   4     9145.58     8982.48    520.09 o 
   1  15   4    15706.90    17668.81    563.91 o 
   3  15   4     1684.26     2228.75    498.72 o 
   5  15   4    61318.81    60820.07   1316.63 o 
   7  15   4    31491.97    31501.07    821.66 o 
   9  15   4    91457.72    88156.95   2484.02 o 
  11  15   4    30023.85    29786.93    802.84 o 
  13  15   4    90312.01    87648.21   1834.39 o 
  15  15   4      536.55      514.25    401.01 o 
  17  15   4     2226.22     2497.35    456.46 o 
  19  15   4     9968.76    10476.92    639.09 o 
  21  15   4      196.91      375.61    487.46 o 
  23  15   4     5411.73     5482.40    605.95 o 
  25  15   4    51832.60    51565.52   1808.51 o 
 -24  16   4     8713.30     8902.71    863.51 o 
 -22  16   4    12000.87    11130.65   1067.76 o 
 -20  16   4      888.88      341.00    606.10 o 
 -18  16   4     2415.20     2678.01    591.01 o 
 -16  16   4    33434.09    33900.32   1273.46 o 
 -14  16   4     3856.14     4308.77    487.46 o 
 -12  16   4   139469.72   143174.89   3220.91 o 
 -10  16   4     1822.47     2176.79    426.58 o 
  -8  16   4    32902.43    31617.58    844.96 o 
  -6  16   4    35208.29    36690.98   1027.02 o 
  -4  16   4     3493.90     4093.32    484.89 o 
  -2  16   4    17415.91    19137.81    785.85 o 
   0  16   4    86110.82    86472.08   1989.05 o 
   2  16   4     6614.68     7487.39    483.40 o 
   4  16   4   160819.25   160301.81   3135.15 o 
   6  16   4     1211.53     1225.15    326.11 o 
   8  16   4     5274.10     5595.13    399.11 o 
  10  16   4    49714.34    52234.66   1351.22 o 
  12  16   4     6215.27     7729.29    499.07 o 
  14  16   4    17048.08    17224.28    957.44 o 
  16  16   4    63663.66    64660.10   1657.04 o 
  18  16   4     2110.94     1650.41   1004.84 o 
  20  16   4    58108.35    58744.09   1876.97 o 
  22  16   4     2762.09     3454.84    567.33 o 
  24  16   4    10787.82    11851.43   1028.54 o 
 -21  17   4     6930.34     7041.91    751.43 o 
 -19  17   4     2230.45     1875.81    631.20 o 
 -17  17   4    23292.34    21498.87   1287.31 o 
 -15  17   4     1213.56     1019.96    455.04 o 
 -13  17   4    44813.67    42786.63   1229.40 o 
 -11  17   4    12150.48    10207.75    691.84 o 
  -9  17   4      659.81     1082.14    465.82 o 
  -7  17   4    11802.13    12202.00    729.93 o 
  -5  17   4       38.28      778.60    452.52 o 
  -3  17   4      685.99      445.98    453.99 o 
  -1  17   4    44725.49    41610.58   1641.92 o 
   1  17   4     2586.80     1985.57    473.51 o 
   3  17   4    34543.55    37514.16   1357.50 o 
   5  17   4    47271.71    46371.47   1220.43 o 
   7  17   4     1750.96     2101.43    353.74 o 
   9  17   4    48217.26    51238.84   2086.33 o 
  11  17   4      133.17      302.37    327.90 o 
  13  17   4     4278.55     4963.49    445.68 o 
  15  17   4    17089.33    17189.64    858.53 o 
  17  17   4      228.35     -265.69    458.16 o 
  19  17   4     3869.50     4520.26    606.70 o 
  21  17   4     7414.29     8423.62    744.15 o 
 -20  18   4      149.08      -73.29    668.66 o 
 -18  18   4    16762.19    18794.99   1042.42 o 
 -16  18   4      451.39      558.70    554.66 o 
 -14  18   4    20234.09    19452.11    965.78 o 
 -12  18   4     5517.83     4616.89    616.07 o 
 -10  18   4      361.51     1117.64    668.60 o 
  -8  18   4      291.09      -96.49    490.86 o 
  -6  18   4    10519.55    10087.78    714.27 o 
  -4  18   4     1260.80      729.13    484.85 o 
  -2  18   4     3763.44     3366.55    558.84 o 
   0  18   4     6039.50     6842.32    747.98 o 
   2  18   4    39388.02    38745.32   1301.22 o 
   4  18   4    13790.41    13940.38    751.89 o 
   6  18   4      311.32      381.47    492.21 o 
   8  18   4     3891.02     4426.50    562.24 o 
  10  18   4    23427.84    25107.00    906.64 o 
  12  18   4     2433.15     1816.28    463.23 o 
  14  18   4      652.94      533.11    539.21 o 
  16  18   4    10333.04    10796.02    928.81 o 
  18  18   4     5969.68     7027.58    928.81 o 
 -17  19   4     2265.12     1050.83   1083.67 o 
 -15  19   4     5450.16     4959.88   1005.91 o 
 -13  19   4     7085.70     6832.96    704.95 o 
 -11  19   4    39555.22    40460.47   1420.14 o 
  -9  19   4      146.81      652.71    529.10 o 
  -7  19   4    10776.27    11756.32    768.01 o 
  -5  19   4    18124.55    19779.76    968.74 o 
  -3  19   4      272.67     -711.60    486.36 o 
  -1  19   4       61.90      620.21    522.90 o 
   1  19   4     1773.69      853.80    603.73 o 
   3  19   4    10491.99    11558.81    745.07 o 
   5  19   4    10434.52    10403.02    818.85 o 
   7  19   4      891.68     1392.83    524.31 o 
   9  19   4    14704.91    15567.82    856.88 o 
  11  19   4    10964.41    11119.04   1489.21 o 
  13  19   4     4167.53     3954.57    741.96 o 
  15  19   4     1399.29     2803.88    626.46 o 
  17  19   4       38.96       80.76    612.82 o 
 -12  20   4    43419.30    45852.34   1590.55 o 
 -10  20   4     4091.41     4451.66    672.78 o 
  -8  20   4    23850.96    24943.34   1127.27 o 
  -6  20   4    10744.46    12718.41   1398.62 o 
  -4  20   4    63183.91    63054.59   2282.20 o 
  -2  20   4    55065.12    57267.05   1792.37 o 
   0  20   4    95768.48    97966.91   2719.80 o 
   2  20   4     5886.58     5242.65    766.27 o 
   4  20   4    62959.05    64452.27   2344.91 o 
   6  20   4     1704.30     1424.99    535.65 o 
   8  20   4    48994.28    54041.55   1717.28 o 
  10  20   4    23716.54    25445.86   1105.85 o 
  12  20   4    61153.00    63622.39   2399.18 o 
  -7  21   4     6922.33     6110.01    727.73 o 
  -5  21   4     6867.69     7291.34    756.76 o 
  -3  21   4      870.26     1801.68    621.42 o 
  -1  21   4     4027.59     4166.21    664.69 o 
   1  21   4     1689.21     2327.71    705.25 o 
   3  21   4     1854.61     1610.85    605.92 o 
   5  21   4     2625.13     3116.67    765.21 o 
   7  21   4       12.39      328.38    696.61 o 
 -35   1   5     3309.83     4783.87    652.55 o 
 -33   1   5     5256.44     5327.33    615.56 o 
 -31   1   5     2938.63     3152.81    525.09 o 
 -29   1   5    16131.15    15816.99    734.39 o 
 -27   1   5    38826.18    37564.27   1119.81 o 
 -25   1   5    18729.32    20192.63    769.08 o 
 -23   1   5    84355.48    83105.65   1575.75 o 
 -21   1   5      733.05      776.14    227.82 o 
 -19   1   5    56528.00    54993.79   1078.38 o 
 -17   1   5       52.03      278.53    190.31 o 
 -15   1   5    53276.96    50285.61    976.29 o 
 -13   1   5   114332.13   120729.91   2137.85 o 
 -11   1   5    59188.02    54875.88   1024.98 o 
  -9   1   5    68715.99    68722.68   1368.00 o 
  -7   1   5    70953.95    73593.29   1450.46 o 
  -5   1   5    11844.52    12489.37    286.46 o 
  -3   1   5    18023.56    18993.98    577.64 o 
  -1   1   5    42267.24    41514.25    748.66 o 
   1   1   5     2088.27     1923.80    137.89 o 
   3   1   5      123.01       90.31     61.57 o 
   5   1   5    13554.21    12837.86    316.59 o 
   7   1   5    54232.61    51518.29   1009.96 o 
   9   1   5       17.19      450.89    183.01 o 
  11   1   5    11796.96    12906.17    357.46 o 
  13   1   5      153.51      150.23    147.59 o 
  15   1   5    69806.11    70139.91   2734.54 o 
  17   1   5      792.55      879.70    195.92 o 
  19   1   5    10174.35     8980.61    442.41 o 
  21   1   5     1916.20      804.43    318.59 o 
  23   1   5    17852.75    16309.73    658.91 o 
  25   1   5    10096.95    10366.38    582.01 o 
  27   1   5      688.52      604.94    434.38 o 
  29   1   5    40575.97    38021.81   1311.45 o 
  31   1   5    18005.62    19884.37   1023.80 o 
  33   1   5     1510.50     1876.22    574.32 o 
  35   1   5     3596.06     3918.00    879.96 o 
 -36   2   5     5949.18     6485.91    696.46 o 
 -34   2   5     1542.01     2176.90    590.10 o 
 -32   2   5    11463.48    12517.31    733.58 o 
 -30   2   5     5545.74     4706.35    541.46 o 
 -28   2   5    15261.79    14969.71    705.45 o 
 -26   2   5    71012.10    70690.28   1768.79 o 
 -24   2   5     4872.97     4719.60    369.19 o 
 -22   2   5    69327.69    71490.42   1379.52 o 
 -20   2   5     7248.18     6859.29    320.09 o 
 -18   2   5     9286.72     8375.14    328.36 o 
 -16   2   5    25755.57    25334.04    638.83 o 
 -14   2   5   154221.75   148514.33   2613.43 o 
 -12   2   5    69220.39    68513.62   1281.99 o 
 -10   2   5   647888.38   666872.88  12443.65 o 
  -8   2   5    15032.77    16483.34    408.75 o 
  -6   2   5   211186.95   221793.03   3799.18 o 
  -4   2   5     1135.30     1342.07    129.08 o 
  -2   2   5     1012.88      973.38    120.32 o 
   0   2   5   125023.65   125996.45   2662.99 o 
   2   2   5   398809.16   402584.00  11609.75 o 
   4   2   5    58118.43    61206.36   1588.93 o 
   6   2   5   664004.25   685972.81  11621.04 o 
   8   2   5    81992.09    86016.34   1504.94 o 
  10   2   5   284851.13   301747.78   5619.90 o 
  12   2   5   104390.94    99733.09   1937.60 o 
  14   2   5    42758.71    44653.00    949.92 o 
  16   2   5    63069.58    56561.13   1535.51 o 
  18   2   5    87106.29    78972.72   1599.25 o 
  20   2   5    69095.63    67164.30   1779.39 o 
  22   2   5   231691.88   244253.11   6218.85 o 
  24   2   5    37557.46    40130.30   1536.20 o 
  26   2   5    54136.31    53171.14   1407.46 o 
  28   2   5    30512.77    29977.68    996.78 o 
  30   2   5     2648.86     2722.80    542.36 o 
  32   2   5    20611.38    18491.08   1308.79 o 
  34   2   5     7714.23     7408.60    793.00 o 
 -35   3   5       98.46      555.56    672.78 o 
 -33   3   5    34999.13    36205.38   1346.11 o 
 -31   3   5     5765.17     6746.81    608.70 o 
 -29   3   5    12843.34    12913.06    691.16 o 
 -27   3   5    47928.89    47297.82   1312.92 o 
 -25   3   5    15942.49    15969.09    586.19 o 
 -23   3   5   106505.67   104766.83   2134.18 o 
 -21   3   5    25087.98    23737.54    600.01 o 
 -19   3   5     9215.66     9113.30    545.82 o 
 -17   3   5    19290.70    17270.26    469.71 o 
 -15   3   5    25456.11    24200.44    559.97 o 
 -13   3   5    81590.80    80471.01   1609.20 o 
 -11   3   5   159290.28   159232.88   2778.60 o 
  -9   3   5   150043.03   150943.83   2622.10 o 
  -7   3   5   270682.00   274463.44   4690.29 o 
  -5   3   5    33429.79    33014.98    624.49 o 
  -3   3   5    11186.34    12161.98    274.84 o 
  -1   3   5     8812.45     8588.65    274.91 o 
   1   3   5   182933.25   188549.45   3222.61 o 
   3   3   5    19514.83    18634.30    374.38 o 
   5   3   5    13395.23    14432.79    342.68 o 
   7   3   5    28070.59    26108.26    506.43 o 
   9   3   5   129444.71   131564.25   2278.21 o 
  11   3   5    16074.52    16697.40    375.85 o 
  13   3   5      579.57      552.14    197.12 o 
  15   3   5    36526.54    38339.88    968.09 o 
  17   3   5    86476.61    83627.67   2416.00 o 
  19   3   5    13278.05    13096.22    536.45 o 
  21   3   5     5677.62     5826.69    420.24 o 
  23   3   5     6260.81     6597.14    478.74 o 
  25   3   5     5395.08     4832.27    688.72 o 
  27   3   5    12494.67    12449.20    653.99 o 
  29   3   5     1944.44     2069.85    587.74 o 
  31   3   5     6907.81     8109.10   1524.33 o 
  33   3   5    26382.03    26993.12   1225.65 o 
  35   3   5     1699.80      953.41    737.47 o 
 -34   4   5     9666.12     9880.49    859.35 o 
 -32   4   5     1555.00     1397.80    656.54 o 
 -30   4   5        9.51     -175.36    481.65 o 
 -28   4   5    37839.52    37305.61   1148.14 o 
 -26   4   5    36333.69    37051.45    971.84 o 
 -24   4   5    92588.89    96336.60   2004.04 o 
 -22   4   5     1479.71      974.67    261.94 o 
 -20   4   5    15301.32    15046.46    470.99 o 
 -18   4   5    48729.15    48808.66    982.07 o 
 -16   4   5     1222.08      822.78    201.72 o 
 -14   4   5      263.70       52.17    154.64 o 
 -12   4   5     3980.53     4968.32    250.24 o 
 -10   4   5    89407.54    92509.46   1650.52 o 
  -8   4   5   137311.02   135957.52   2367.26 o 
  -6   4   5     3650.91     3405.57    146.25 o 
  -4   4   5   163562.31   169054.23   2907.81 o 
  -2   4   5    14468.36    14538.07    480.38 o 
   0   4   5    49056.45    50091.28    894.79 o 
   2   4   5      811.74     1185.30    193.43 o 
   4   4   5    76557.41    80059.65   1407.02 o 
   6   4   5    15496.88    15419.77    371.45 o 
   8   4   5   203390.23   214409.27   4027.99 o 
  10   4   5    18327.13    18778.54   1169.28 o 
  12   4   5   136112.50   138052.45   2407.31 o 
  14   4   5     9442.43    10224.23    474.02 o 
  16   4   5    66087.27    67559.27   2031.64 o 
  18   4   5     3313.85     3663.59    297.40 o 
  20   4   5    70509.84    70365.10   1471.65 o 
  22   4   5      508.60      179.70    337.16 o 
  24   4   5     5802.27     6110.27    710.97 o 
  26   4   5     7911.30     6543.23    524.91 o 
  28   4   5    11592.00    10930.87    805.99 o 
  30   4   5     4911.79     5282.60    705.54 o 
  32   4   5     6676.28     6720.40   1018.99 o 
  34   4   5       13.60     -706.34    656.54 o 
 -35   5   5    41131.38    40496.06   1547.35 o 
 -33   5   5     4517.89     5004.50    765.93 o 
 -31   5   5    33528.17    33804.50   1355.93 o 
 -29   5   5    23115.42    23709.88   1105.21 o 
 -27   5   5       46.99      408.62    430.49 o 
 -25   5   5      278.06     -327.53    334.72 o 
 -23   5   5    15616.86    16454.89    596.04 o 
 -21   5   5    99012.60   100376.10   1864.93 o 
 -19   5   5    72346.29    74240.61   1415.33 o 
 -17   5   5      461.90      632.07    206.62 o 
 -15   5   5    34321.37    33369.34    780.73 o 
 -13   5   5   239423.86   240268.34   4159.02 o 
 -11   5   5    33282.86    29490.00    613.37 o 
  -9   5   5    74373.81    78004.44   1406.89 o 
  -7   5   5    87847.52    88955.27   1578.64 o 
  -5   5   5    22746.17    21995.50    618.32 o 
  -3   5   5    98137.59   102997.48   1963.53 o 
  -1   5   5    13652.21    12782.49    290.24 o 
   1   5   5    38298.97    37496.32    750.65 o 
   3   5   5   406143.19   410195.03   7639.03 o 
   5   5   5    24333.93    23831.41    478.84 o 
   7   5   5    80582.96    77039.13   1494.06 o 
   9   5   5     1887.39     2070.26    341.68 o 
  11   5   5    15231.91    16700.38    844.73 o 
  13   5   5      755.52      910.04    131.48 o 
  15   5   5    30760.58    30139.73   1459.87 o 
  17   5   5    17172.09    16948.14   1080.73 o 
  19   5   5   182541.69   182194.42   3520.12 o 
  21   5   5    13464.08    12391.71    479.71 o 
  23   5   5    32033.28    33510.98   1010.43 o 
  25   5   5     6330.57     5559.00    698.80 o 
  27   5   5     2905.25     2417.05    577.42 o 
  29   5   5    18641.17    16560.45    941.97 o 
  31   5   5     7848.50     6540.29    765.16 o 
  33   5   5     5394.25     5164.96    907.79 o 
  35   5   5     9824.97    10536.86    937.52 o 
 -34   6   5     4128.44     4083.96    779.16 o 
 -32   6   5     9865.63    10571.17    997.81 o 
 -30   6   5     6966.46     6773.55    754.10 o 
 -28   6   5     4598.51     3819.69    706.81 o 
 -26   6   5    22909.96    22861.99    876.14 o 
 -24   6   5    17581.18    16325.65    606.40 o 
 -22   6   5    21064.53    21380.49    675.28 o 
 -20   6   5     1319.68     1279.72    259.09 o 
 -18   6   5    35626.54    35379.23    777.77 o 
 -16   6   5      214.18      201.90    168.64 o 
 -14   6   5   118564.30   112423.08   2012.62 o 
 -12   6   5     2208.00     2027.91    187.72 o 
 -10   6   5     3845.85     2739.39    177.31 o 
  -8   6   5     2465.42     2454.76    160.36 o 
  -6   6   5    24662.77    26271.91    534.54 o 
  -4   6   5    20615.47    21300.97    488.06 o 
  -2   6   5   423249.91   446997.88   7584.77 o 
   0   6   5    69179.96    72890.64   1294.67 o 
   2   6   5   209789.36   212664.17   3645.04 o 
   4   6   5    24182.68    23237.86    571.59 o 
   6   6   5      637.44      331.70    107.34 o 
   8   6   5     3373.04     3047.72    151.29 o 
  10   6   5     8670.06     8550.51    254.11 o 
  12   6   5    33667.12    33783.83    673.57 o 
  14   6   5   177754.95   173858.72   3026.40 o 
  16   6   5    72206.94    75110.27   1692.05 o 
  18   6   5   188302.58   183533.70   3954.79 o 
  20   6   5    11898.83    11663.63    517.31 o 
  22   6   5     1968.81     2382.48    484.85 o 
  24   6   5      592.37      689.61    492.94 o 
  26   6   5     1681.10     1296.73    909.55 o 
  28   6   5    17529.87    16790.91   1171.22 o 
  30   6   5    37799.28    38399.81   1463.86 o 
  32   6   5    31179.36    27918.34   1794.37 o 
  34   6   5    28692.76    27534.00   1291.42 o 
 -33   7   5     9850.17     9429.88    903.72 o 
 -31   7   5     8310.01     8775.75    839.54 o 
 -29   7   5      675.33     -739.40    615.58 o 
 -27   7   5       91.16       89.20    639.88 o 
 -25   7   5     5689.09     5781.94    504.36 o 
 -23   7   5      250.78      137.70    333.29 o 
 -21   7   5    66535.43    63589.05   1267.83 o 
 -19   7   5     6092.54     6693.64    336.63 o 
 -17   7   5    67892.84    67996.42   1429.46 o 
 -15   7   5     8101.90     8432.96    325.75 o 
 -13   7   5    33813.75    38102.18    773.60 o 
 -11   7   5       54.56      334.98    152.73 o 
  -9   7   5    36895.89    34534.71    693.29 o 
  -7   7   5     7670.40     7783.48    337.77 o 
  -5   7   5   167395.91   160805.38   3041.55 o 
  -3   7   5     4667.74     6028.28    272.05 o 
  -1   7   5   366386.00   389264.81   6622.42 o 
   1   7   5    13696.53    15229.20    351.29 o 
   3   7   5    38218.21    42560.25   1464.43 o 
   5   7   5    38128.86    35895.50    682.01 o 
   7   7   5    15038.06    14422.47    491.21 o 
   9   7   5     7073.78     6649.46    274.64 o 
  11   7   5   150293.69   145848.05   2541.77 o 
  13   7   5     4018.93     3637.43    388.67 o 
  15   7   5    79096.98    75050.45   1528.19 o 
  17   7   5       57.98      417.85    281.98 o 
  19   7   5    14177.77    13282.38    547.24 o 
  21   7   5     8622.79     8621.36    480.83 o 
  23   7   5    38164.91    36054.21   1257.25 o 
  25   7   5     6165.79     4821.86    609.37 o 
  27   7   5    37183.09    37928.48   1377.09 o 
  29   7   5      671.77       70.35    621.84 o 
  31   7   5    18207.31    18232.48   1049.96 o 
  33   7   5     5606.17     5066.45    806.46 o 
 -32   8   5    24311.59    23740.27   1222.38 o 
 -30   8   5     5004.77     4605.91    742.73 o 
 -28   8   5    77844.33    77850.80   2324.05 o 
 -26   8   5     4330.17     4467.73    519.05 o 
 -24   8   5   125612.94   125869.00   4024.11 o 
 -22   8   5    28374.87    27475.22    982.83 o 
 -20   8   5    33910.64    31020.72   1212.60 o 
 -18   8   5       68.06      129.29    224.60 o 
 -16   8   5     3224.09     3178.77    262.33 o 
 -14   8   5    13827.12    13396.16    410.30 o 
 -12   8   5   159277.67   158205.67   2782.79 o 
 -10   8   5     8744.63     8185.57    286.89 o 
  -8   8   5   296313.28   309353.81   5306.77 o 
  -6   8   5    90723.88    93045.40   1808.17 o 
  -4   8   5      242.28      588.90    168.23 o 
  -2   8   5     4349.00     4759.35    190.12 o 
   0   8   5    44400.10    49896.69    925.73 o 
   2   8   5    12805.20    13941.16    367.06 o 
   4   8   5   111455.04   107894.70   2075.40 o 
   6   8   5      243.93      318.33    155.67 o 
   8   8   5   133858.25   144011.36   2750.57 o 
  10   8   5     6606.66     6823.19    291.55 o 
  12   8   5    40481.05    38069.25    846.21 o 
  14   8   5      395.87      391.50    209.91 o 
  16   8   5    57284.15    55835.75   1372.81 o 
  18   8   5     1812.72     1815.23    339.53 o 
  20   8   5    12636.33    11573.58    696.75 o 
  22   8   5     5227.54     5417.25    445.93 o 
  24   8   5     3731.89     4740.95    614.35 o 
  26   8   5     6604.44     6555.73    769.09 o 
  28   8   5    38361.24    37057.66   1409.14 o 
  30   8   5     6291.86     6051.83   1635.41 o 
  32   8   5    25819.90    24029.81   1476.49 o 
 -33   9   5     6845.61     5397.78    866.55 o 
 -31   9   5      123.83       71.78    935.11 o 
 -29   9   5    16953.01    16372.92    992.08 o 
 -27   9   5    35203.45    35256.06   1802.28 o 
 -25   9   5     4976.84     4799.94    530.59 o 
 -23   9   5   103140.98   100152.70   2359.14 o 
 -21   9   5      750.96      489.62    316.07 o 
 -19   9   5      287.22      -61.93    303.25 o 
 -17   9   5     3114.26     3447.42    323.81 o 
 -15   9   5     6285.45     6060.25    303.33 o 
 -13   9   5    75261.66    75156.65   1399.64 o 
 -11   9   5   114683.21   111479.72   1991.95 o 
  -9   9   5   118698.73   117403.73   2087.95 o 
  -7   9   5   150372.44   146886.42   2809.57 o 
  -5   9   5    37870.06    39986.34    782.67 o 
  -3   9   5     3875.42     4943.22    222.89 o 
  -1   9   5    44187.45    46400.82    879.22 o 
   1   9   5      638.02      643.91    148.20 o 
   3   9   5   204917.22   205056.97   3535.75 o 
   5   9   5    99518.82    99792.59   2029.07 o 
   7   9   5   148637.19   146715.66   3123.15 o 
   9   9   5    68422.73    68562.58   1388.30 o 
  11   9   5    68080.77    66509.90   1361.51 o 
  13   9   5    34985.99    35242.66   1018.69 o 
  15   9   5    36661.04    36024.23    866.89 o 
  17   9   5    27548.75    26593.87    806.25 o 
  19   9   5    67146.34    65939.61   1598.03 o 
  21   9   5    39486.82    37755.88   1137.56 o 
  23   9   5   102967.32   102116.08   2381.62 o 
  25   9   5     6660.17     6464.64    680.43 o 
  27   9   5    48446.76    47056.50   1609.95 o 
  29   9   5    16528.11    15907.62    983.65 o 
  31   9   5     2416.31     2936.40    886.86 o 
 -32  10   5      187.87     -413.53    832.78 o 
 -30  10   5    39332.19    39216.63   3244.87 o 
 -28  10   5    10392.38    11187.65    947.96 o 
 -26  10   5     1986.94     1869.00    587.74 o 
 -24  10   5     9035.98     8695.42    607.55 o 
 -22  10   5    85284.16    86626.56   2411.78 o 
 -20  10   5     9165.84     9619.74    485.60 o 
 -18  10   5      130.27      577.95    304.03 o 
 -16  10   5    30464.86    29310.97    856.86 o 
 -14  10   5    75744.72    76754.02   1581.63 o 
 -12  10   5    24346.03    24552.30    578.37 o 
 -10  10   5     1969.82     2045.33    205.09 o 
  -8  10   5    33301.58    30720.98    710.66 o 
  -6  10   5   179404.09   174836.42   3044.18 o 
  -4  10   5    29623.56    30655.70    640.70 o 
  -2  10   5      680.60      949.35    160.81 o 
   0  10   5    45144.45    43452.39    840.58 o 
   2  10   5    45655.70    43944.77    845.48 o 
   4  10   5    14566.65    14964.18    616.80 o 
   6  10   5     6850.85     7135.88    340.80 o 
   8  10   5    27862.14    25789.41    639.19 o 
  10  10   5    50915.25    49904.25   1070.67 o 
  12  10   5     9615.20    10271.66    402.54 o 
  14  10   5     7740.55     8612.52    377.04 o 
  16  10   5    54604.81    52371.41   1311.54 o 
  18  10   5     2308.39     2002.95    368.94 o 
  20  10   5      307.51       70.24    362.81 o 
  22  10   5     4507.86     5302.08    606.31 o 
  24  10   5    22546.75    22398.15   1038.42 o 
  26  10   5      359.53      216.01    661.17 o 
  28  10   5       61.02      518.42    644.06 o 
  30  10   5     5828.93     4957.31    795.82 o 
 -31  11   5     5700.21     5499.43   1009.84 o 
 -29  11   5    25105.16    25249.82   1244.31 o 
 -27  11   5    17868.67    17423.59    839.37 o 
 -25  11   5    29557.49    31807.61   1081.49 o 
 -23  11   5    65406.27    66183.38   1976.25 o 
 -21  11   5      290.74      -69.22    392.43 o 
 -19  11   5      483.55      392.08    339.43 o 
 -17  11   5     3110.11     2624.31    336.78 o 
 -15  11   5     7139.57     6287.90    461.31 o 
 -13  11   5   110377.44   111896.23   2227.49 o 
 -11  11   5    37311.78    39001.92    905.35 o 
  -9  11   5    86257.23    85740.81   1714.13 o 
  -7  11   5   102705.81   103230.54   1859.85 o 
  -5  11   5     1424.02     2337.02    246.40 o 
  -3  11   5     5338.67     4932.63    264.34 o 
  -1  11   5    37101.17    38512.57    771.94 o 
   1  11   5    40690.38    39926.42    858.50 o 
   3  11   5   256262.20   262803.22   4523.20 o 
   5  11   5     1214.77     1387.22    223.26 o 
   7  11   5    94091.60   100097.26   4717.75 o 
   9  11   5   151422.42   147609.03   2853.43 o 
  11  11   5     1301.45     2228.99    273.65 o 
  13  11   5    60432.67    57941.22   1321.53 o 
  15  11   5    55974.07    52948.96   1753.73 o 
  17  11   5    19749.17    19169.71    714.08 o 
  19  11   5   128176.71   122959.49   2781.31 o 
  21  11   5    16362.21    16668.68    714.72 o 
  23  11   5    40426.41    38677.77   1147.90 o 
  25  11   5     9272.01     9299.84    792.22 o 
  27  11   5     4635.64     5874.35    768.41 o 
  29  11   5     9410.32     8949.66    893.57 o 
  31  11   5    16162.03    17017.03   1110.55 o 
 -30  12   5     3055.89     2992.44    808.78 o 
 -28  12   5    34944.54    34911.47   1207.59 o 
 -26  12   5     4852.60     3870.84    537.24 o 
 -24  12   5    30779.01    32631.34   1235.13 o 
 -22  12   5     3799.84     3934.40    493.75 o 
 -20  12   5    85961.41    85852.60   2054.42 o 
 -18  12   5     1763.41     1250.29    357.14 o 
 -16  12   5    58613.36    57164.56   1279.05 o 
 -14  12   5    46185.73    46156.71   1141.36 o 
 -12  12   5     1297.54     1550.54    279.86 o 
 -10  12   5    23597.37    20129.17   1287.19 o 
  -8  12   5    16067.33    15200.70    492.23 o 
  -6  12   5    15574.92    15376.09    435.07 o 
  -4  12   5   124443.23   124022.58   2210.62 o 
  -2  12   5     1395.58     1460.10    203.09 o 
   0  12   5    34876.87    36632.94   1298.93 o 
   2  12   5    64839.48    66482.60   1361.13 o 
   4  12   5       83.16      261.49    215.60 o 
   6  12   5    35997.57    36888.45    850.01 o 
   8  12   5      870.62     1082.49    287.23 o 
  10  12   5    13221.48    12675.70    531.98 o 
  12  12   5      907.25      632.29    271.72 o 
  14  12   5    34712.96    32475.66    816.75 o 
  16  12   5      500.65      538.08    360.27 o 
  18  12   5      663.47      509.65    379.23 o 
  20  12   5     2378.63     2218.51    502.42 o 
  22  12   5    11300.82    11352.51    646.52 o 
  24  12   5     2435.48     2651.02    639.59 o 
  26  12   5     6637.02     7228.55    779.16 o 
  28  12   5     4143.25     4150.00    768.41 o 
 -27  13   5      119.54      356.14    922.27 o 
 -25  13   5     4224.77     4478.01    578.56 o 
 -23  13   5      115.59      618.48    478.86 o 
 -21  13   5    19985.07    21889.82   1383.17 o 
 -19  13   5     6150.62     6373.32    551.95 o 
 -17  13   5    62425.46    61560.73   2071.30 o 
 -15  13   5     2627.36     2657.29    349.68 o 
 -13  13   5    18463.77    19381.12    616.36 o 
 -11  13   5     1514.35     1354.06    275.87 o 
  -9  13   5    28018.69    27379.68    716.46 o 
  -7  13   5     6344.61     6291.83    373.04 o 
  -5  13   5   122568.98   123268.77   2697.29 o 
  -3  13   5    33469.11    33260.43    727.42 o 
  -1  13   5   152387.27   155341.69   2744.66 o 
   1  13   5    13580.90    13472.87    556.67 o 
   3  13   5   103907.94   104907.31   2080.82 o 
   5  13   5     3857.25     3487.01    290.67 o 
   7  13   5    20850.81    21230.11    596.56 o 
   9  13   5     8068.24     7330.81    433.95 o 
  11  13   5    11492.59    10534.15    443.96 o 
  13  13   5    48664.34    48637.48   1117.02 o 
  15  13   5    62283.95    59282.18   1485.06 o 
  17  13   5    42405.73    42058.56   1176.14 o 
  19  13   5   102900.67   100037.58   2349.18 o 
  21  13   5     2138.55     1990.41    478.36 o 
  23  13   5    21952.59    19926.68    850.72 o 
  25  13   5    11272.86    11758.70    893.30 o 
  27  13   5    17993.19    17578.02   1060.13 o 
 -26  14   5      207.02     1400.69    684.24 o 
 -24  14   5       30.75      -53.99    590.30 o 
 -22  14   5    10101.81     9958.87    782.60 o 
 -20  14   5      104.55      228.43    511.20 o 
 -18  14   5    23951.67    22696.66    746.47 o 
 -16  14   5     5142.82     5163.31    412.73 o 
 -14  14   5     7874.78     8296.21    557.06 o 
 -12  14   5      937.66     1188.28    307.53 o 
 -10  14   5     5227.62     4984.12    362.14 o 
  -8  14   5      601.15      918.72    292.19 o 
  -6  14   5    36004.38    34313.75    836.56 o 
  -4  14   5    16127.08    16145.56    571.39 o 
  -2  14   5    33955.36    35586.59   1532.53 o 
   0  14   5     8949.50     9263.39    425.36 o 
   2  14   5     2177.86     2317.24    278.33 o 
   4  14   5     3513.19     3689.61    401.80 o 
   6  14   5    53982.55    53806.08   1179.08 o 
   8  14   5      187.90      230.40    264.56 o 
  10  14   5    67730.13    66527.08   1431.68 o 
  12  14   5    13530.50    12993.41    564.44 o 
  14  14   5     5249.97     6132.99    486.71 o 
  16  14   5    45685.44    45676.20   1587.84 o 
  18  14   5     1080.86     1153.99    434.88 o 
  20  14   5       72.22     -145.81    449.74 o 
  22  14   5     7711.10     7835.28    623.77 o 
  24  14   5       43.67      864.25    505.80 o 
  26  14   5    18949.76    20730.12   2250.23 o 
 -25  15   5      481.75      327.89    678.67 o 
 -23  15   5    15114.00    14818.90   1333.36 o 
 -21  15   5      755.95     -233.05    556.74 o 
 -19  15   5     4542.83     3538.32    604.99 o 
 -17  15   5      647.82      179.29    430.35 o 
 -15  15   5     6749.18     7833.15    673.39 o 
 -13  15   5    10813.39     9615.76    569.05 o 
 -11  15   5    56000.71    54676.50   1401.67 o 
  -9  15   5     4932.53     4995.89    434.41 o 
  -7  15   5    66822.80    60697.13   1712.45 o 
  -5  15   5     5643.84     5992.29    412.08 o 
  -3  15   5    12749.57    12904.13    720.45 o 
  -1  15   5    51886.81    54583.01   1350.54 o 
   1  15   5      278.11      666.80    308.56 o 
   3  15   5    57993.33    57327.36   1252.03 o 
   5  15   5    14221.57    14137.15    625.55 o 
   7  15   5    18388.60    17489.96    590.57 o 
   9  15   5    25938.69    24147.64    953.42 o 
  11  15   5    26088.26    26057.94    753.70 o 
  13  15   5     4201.00     4603.68    429.29 o 
  15  15   5    57415.53    58169.17   1500.18 o 
  17  15   5     5719.27     5311.31    515.34 o 
  19  15   5    15228.78    14923.86    725.12 o 
  21  15   5     7166.35     8053.07    619.90 o 
  23  15   5     3595.09     3316.36    561.04 o 
  25  15   5     3338.31     4018.31    760.56 o 
 -24  16   5    49452.82    50333.75   1763.01 o 
 -22  16   5       59.79      285.98    614.82 o 
 -20  16   5    83404.27    86650.63   2572.08 o 
 -18  16   5      829.27      874.79    722.45 o 
 -16  16   5    15197.72    14682.21    713.01 o 
 -14  16   5    15951.44    14869.98    710.97 o 
 -12  16   5      651.02      197.03    410.48 o 
 -10  16   5    16787.76    17253.66    716.23 o 
  -8  16   5    12113.07    12032.70    688.67 o 
  -6  16   5     1477.13     1959.68    467.14 o 
  -4  16   5    24730.55    25135.76   1272.76 o 
  -2  16   5     3840.07     4459.05    633.04 o 
   0  16   5     5241.87     5158.27    515.08 o 
   2  16   5    13916.15    14172.21    859.15 o 
   4  16   5      505.91      581.71    356.36 o 
   6  16   5    28757.10    29344.00    941.11 o 
   8  16   5       91.80       89.04    316.87 o 
  10  16   5      950.74      832.42    302.27 o 
  12  16   5     1281.08     1303.88    367.58 o 
  14  16   5    11866.54    12280.87    789.32 o 
  16  16   5      383.14     1449.47    536.96 o 
  18  16   5     3848.97     3346.34    523.49 o 
  20  16   5    13033.85    13055.13    731.00 o 
  22  16   5     1505.39     1944.10    554.98 o 
  24  16   5     6396.16     8498.06    700.51 o 
 -21  17   5    11721.02    12313.73    883.81 o 
 -19  17   5     2694.09     2511.98    650.18 o 
 -17  17   5    23859.16    23503.54   1561.43 o 
 -15  17   5     5467.32     6141.91    729.93 o 
 -13  17   5    13734.92    14579.72    834.21 o 
 -11  17   5      563.36      419.66    497.62 o 
  -9  17   5    13570.44    13736.48    785.02 o 
  -7  17   5     2515.53     2611.37    505.57 o 
  -5  17   5    29879.55    29504.36   1092.54 o 
  -3  17   5       38.21      587.65    469.03 o 
  -1  17   5    38275.19    35773.48   1237.82 o 
   1  17   5     1466.45     2031.73    478.60 o 
   3  17   5    26971.11    26167.80   1194.32 o 
   5  17   5      129.51      306.49    455.02 o 
   7  17   5     9096.03    10213.31    569.70 o 
   9  17   5     1654.24     1846.98    433.95 o 
  11  17   5    23010.86    22936.27    859.47 o 
  13  17   5     8086.10     7943.03    767.18 o 
  15  17   5    41270.73    39783.54   1399.74 o 
  17  17   5      419.11     1440.51    695.45 o 
  19  17   5    22944.27    24458.41   1369.41 o 
  21  17   5     4200.27     5347.35    735.86 o 
 -18  18   5    11451.51    12290.75   1079.56 o 
 -16  18   5    32960.20    32090.06   1270.03 o 
 -14  18   5    22005.36    21945.92   1037.24 o 
 -12  18   5    12878.98    12757.18    814.90 o 
 -10  18   5    84107.09    84884.22   2397.49 o 
  -8  18   5     8217.93     8391.60    680.81 o 
  -6  18   5    54701.86    53223.88   1639.44 o 
  -4  18   5       15.53      640.23    484.10 o 
  -2  18   5     6543.19     6948.58    641.56 o 
   0  18   5    64124.82    62242.73   1862.51 o 
   2  18   5    21807.84    25610.53   2870.76 o 
   4  18   5    41278.07    39423.32   1578.47 o 
   6  18   5   128249.33   123545.40   3247.32 o 
   8  18   5      106.46      395.66    484.85 o 
  10  18   5    69876.63    68355.49   1734.13 o 
  12  18   5    10937.95    10964.86   1053.40 o 
  14  18   5     7698.41     8677.93    731.93 o 
  16  18   5    59890.36    57267.55   1824.42 o 
  18  18   5    31653.44    30683.69   1285.70 o 
 -15  19   5    15674.47    18174.42    989.94 o 
 -13  19   5       75.67     -145.03    569.01 o 
 -11  19   5    29945.83    30437.85   1190.67 o 
  -9  19   5      839.71     1388.70    560.94 o 
  -7  19   5    19276.24    17075.58    890.68 o 
  -5  19   5       70.85      450.69    533.03 o 
  -3  19   5      115.25        8.89    632.59 o 
  -1  19   5      719.53     1513.03    541.84 o 
   1  19   5     1141.03     1011.95    528.15 o 
   3  19   5      253.68      494.29    537.59 o 
   5  19   5     9301.02     8767.04    847.30 o 
   7  19   5      572.86      658.63    612.39 o 
   9  19   5      783.97     -191.99    672.20 o 
  11  19   5     6659.50     5649.38    800.85 o 
  13  19   5     1190.88     2546.56    625.08 o 
  15  19   5     8458.54     8441.67    750.04 o 
 -12  20   5    31725.84    33696.66   1711.60 o 
 -10  20   5      211.25      457.98    617.96 o 
  -8  20   5     2453.62     2344.59    640.51 o 
  -6  20   5     4294.48     3842.57    635.94 o 
  -4  20   5    15880.24    14979.34    871.57 o 
  -2  20   5     9084.94     9219.58    814.60 o 
   0  20   5     1430.44     1542.11    585.12 o 
   2  20   5      120.42      553.02    577.42 o 
   4  20   5    16025.11    16096.20    906.55 o 
   6  20   5     1504.81     1696.29    707.93 o 
   8  20   5     1978.15     1810.96    707.93 o 
  10  20   5       37.79      566.60    684.70 o 
  12  20   5    14395.64    14721.69   1090.61 o 
  -7  21   5       24.25      214.31    614.12 o 
  -5  21   5    20078.88    22454.22   1102.35 o 
  -3  21   5    12126.73    11493.67    838.62 o 
  -1  21   5      798.30     2112.73    656.15 o 
   1  21   5    25501.06    28502.26   1455.50 o 
   3  21   5     4017.42     3996.41    673.25 o 
   5  21   5       12.98      -72.57    592.67 o 
   7  21   5     6838.72     8104.14    773.43 o 
 -36   0   6     1589.13     3001.47   1838.95 o 
 -34   0   6    52456.60    53014.32   2157.99 o 
 -32   0   6      924.02     1428.74    707.93 o 
 -30   0   6      675.74      815.95    682.35 o 
 -28   0   6    17310.32    16590.54   1033.11 o 
 -26   0   6   159100.81   158283.25   5002.96 o 
 -24   0   6    78322.20    76882.36   2096.36 o 
 -22   0   6     5295.51     6150.01    481.82 o 
 -20   0   6   138831.59   141426.11   3588.60 o 
 -18   0   6   158205.41   161296.28   4037.27 o 
 -16   0   6     3489.83     2176.60    302.16 o 
 -14   0   6    10037.98    10410.28   1215.31 o 
 -12   0   6     5830.62     5309.55    459.09 o 
 -10   0   6   432568.97   431500.56  10417.48 o 
  -8   0   6   751956.38   760962.00  22578.50 o 
  -6   0   6    74966.10    77920.91   3037.56 o 
  -4   0   6   767423.06   767681.31  28084.88 o 
  -2   0   6    46486.40    44521.42   1553.99 o 
   0   0   6      137.27      -16.95    220.47 o 
   2   0   6     9357.97     8410.36    306.11 o 
   4   0   6     1829.04     1711.44    349.21 o 
   6   0   6   907653.13   925761.38  22155.13 o 
   8   0   6  1395184.00  1426400.38  34258.38 o 
  10   0   6   225811.83   239630.80   5818.12 o 
  12   0   6  1114366.13  1119697.25  36509.02 o 
  14   0   6    32300.40    33185.46   1125.66 o 
  16   0   6    13807.48    14134.06    707.93 o 
  18   0   6    92858.45    85441.04   2762.92 o 
  20   0   6    48001.88    50107.98   1787.96 o 
  22   0   6    31197.69    32813.01   1346.78 o 
  24   0   6    78896.54    81754.54   3037.56 o 
  26   0   6    26058.44    28678.73   1335.02 o 
  28   0   6   287737.47   284459.38   8693.19 o 
  30   0   6    38654.52    36800.19   1646.68 o 
  32   0   6     5814.98     6040.81    927.94 o 
  34   0   6    26245.08    25367.80   1486.10 o 
 -35   1   6       38.72      -54.18    583.00 o 
 -33   1   6    29033.48    29772.58   1256.05 o 
 -31   1   6      184.03     -863.84    575.90 o 
 -29   1   6      724.62      369.96    455.46 o 
 -27   1   6    46127.70    45766.93   1276.38 o 
 -25   1   6     3997.32     4133.72    632.60 o 
 -23   1   6    95209.23    93680.27   1757.24 o 
 -21   1   6   198344.53   195364.80   3442.10 o 
 -19   1   6    27513.35    29124.23    667.48 o 
 -17   1   6   156673.45   160439.03   2834.65 o 
 -15   1   6     2299.67     2434.05    214.50 o 
 -13   1   6     8461.31     8917.94    462.95 o 
 -11   1   6      973.09      338.01    148.29 o 
  -9   1   6     4225.05     4017.17    185.90 o 
  -7   1   6   210293.86   204930.48   3526.28 o 
  -5   1   6   468030.97   465510.78   9586.76 o 
  -3   1   6    42984.73    42365.94    779.01 o 
  -1   1   6   200621.70   202859.23   3472.58 o 
   1   1   6    76601.08    78165.93   1372.48 o 
   3   1   6   149139.59   157250.73   3297.75 o 
   5   1   6      198.19      315.66     93.13 o 
   7   1   6    21752.90    21832.39    565.34 o 
   9   1   6   139242.50   135359.28   2563.18 o 
  11   1   6   185913.70   193834.44   3824.58 o 
  13   1   6    40596.79    38543.48    828.78 o 
  15   1   6     1763.55     1910.47    208.97 o 
  17   1   6    68574.49    67687.44   1386.26 o 
  19   1   6    68269.78    66138.33   1621.51 o 
  21   1   6    11682.94    11774.49    545.08 o 
  23   1   6    14595.46    15035.61   1353.48 o 
  25   1   6    34101.30    32787.98   1013.03 o 
  27   1   6     2294.84     3050.49    559.30 o 
  29   1   6    18701.94    19898.63    836.90 o 
  31   1   6      685.26     -211.68    519.99 o 
  33   1   6      589.75      582.53    748.89 o 
  35   1   6    18774.49    18441.53   1080.35 o 
 -34   2   6     3955.24     3907.52    617.22 o 
 -32   2   6     3776.39     3810.98    590.41 o 
 -30   2   6    14152.99    14158.81   1142.30 o 
 -28   2   6     1507.03     2197.53    478.86 o 
 -26   2   6    14721.76    13367.18    647.22 o 
 -24   2   6    21042.53    20868.43    671.80 o 
 -22   2   6     8520.40     8454.27    435.44 o 
 -20   2   6    15002.88    15073.04    475.47 o 
 -18   2   6    11917.73    11607.51    389.36 o 
 -16   2   6    26595.23    25720.75    608.23 o 
 -14   2   6     8517.14     8356.64    304.83 o 
 -12   2   6    25837.46    25807.65    619.45 o 
 -10   2   6     8260.17     7988.39    273.93 o 
  -8   2   6    28620.01    27369.24    558.71 o 
  -6   2   6     6208.11     7228.66    232.19 o 
  -4   2   6    37522.73    37119.70    695.45 o 
  -2   2   6    40347.07    42669.82    777.72 o 
   0   2   6    26663.78    26183.68    503.14 o 
   2   2   6     1880.49     2096.92    193.27 o 
   4   2   6    16675.82    17050.40    388.10 o 
   6   2   6   113973.35   120557.45   2092.65 o 
   8   2   6    25297.87    24060.01    499.32 o 
  10   2   6      714.44     1231.61    122.41 o 
  12   2   6    22263.53    21058.51    567.54 o 
  14   2   6   225521.30   229733.97   4348.24 o 
  16   2   6       33.71      115.40    182.85 o 
  18   2   6    49647.42    49017.84   1066.11 o 
  20   2   6     3029.04     3425.20    363.28 o 
  22   2   6    44812.82    44919.17   1206.39 o 
  24   2   6      119.13     -575.89    383.93 o 
  26   2   6    33296.44    33184.92   1017.79 o 
  28   2   6      859.44      418.24    464.28 o 
  30   2   6     3383.15     4125.48    683.76 o 
  32   2   6     1732.80     1155.06    790.84 o 
  34   2   6     6648.25     6743.84    802.00 o 
 -35   3   6    14440.64    15236.16    978.01 o 
 -33   3   6    25510.86    25301.07   1010.26 o 
 -31   3   6    25561.45    27266.38   1021.22 o 
 -29   3   6    38110.64    37108.01   1412.47 o 
 -27   3   6      492.12      639.29    597.22 o 
 -25   3   6    41386.11    41757.07   1040.34 o 
 -23   3   6    18567.52    19306.33    714.31 o 
 -21   3   6    11047.16    10720.60    408.85 o 
 -19   3   6       92.09       42.25    220.84 o 
 -17   3   6    10013.42    10284.40    366.76 o 
 -15   3   6    37376.76    38968.73    880.41 o 
 -13   3   6   104452.56   100643.88   1811.61 o 
 -11   3   6     1182.99     2413.56    182.65 o 
  -9   3   6   274746.66   271721.69   4668.19 o 
  -7   3   6    65560.41    66202.09   1463.61 o 
  -5   3   6    36716.45    37656.52    709.11 o 
  -3   3   6     8461.85    10316.90    276.58 o 
  -1   3   6     4722.14     4379.34    260.61 o 
   1   3   6    15316.81    16886.92    348.37 o 
   3   3   6    36258.02    34407.37    723.14 o 
   5   3   6   115120.52   110042.02   1911.84 o 
   7   3   6    60052.31    60716.48   1280.88 o 
   9   3   6   128465.08   129870.11   2255.79 o 
  11   3   6      333.63      253.92    111.43 o 
  13   3   6    35112.93    34884.37    771.72 o 
  15   3   6    18708.31    17771.11    570.41 o 
  17   3   6       65.63      370.11    248.64 o 
  19   3   6     2728.21     2791.47    268.46 o 
  21   3   6   101336.47   100503.48   2306.08 o 
  23   3   6     8791.57     7936.08    503.91 o 
  25   3   6    32639.75    33509.75   1024.27 o 
  27   3   6      426.71     -445.94    425.40 o 
  29   3   6     1529.10     1372.00    598.95 o 
  31   3   6    25416.70    26219.48   1167.19 o 
  33   3   6     1342.90     1329.36    688.68 o 
  35   3   6    12869.61    14191.17   1010.34 o 
 -34   4   6       43.20     -779.76    729.54 o 
 -32   4   6      318.17      163.86    638.11 o 
 -30   4   6     1008.65      389.10    503.52 o 
 -28   4   6    10334.94    11209.46    941.82 o 
 -26   4   6     1557.35     1463.96    364.19 o 
 -24   4   6    55801.04    58349.52   1324.67 o 
 -22   4   6     9725.27     9047.22    399.63 o 
 -20   4   6    24546.46    24612.87    802.89 o 
 -18   4   6     2390.57     2486.98    264.19 o 
 -16   4   6    31408.96    31869.06    759.52 o 
 -14   4   6      275.04       41.67    178.27 o 
 -12   4   6   317108.84   328373.53   6898.73 o 
 -10   4   6    70130.10    73758.39   1346.54 o 
  -8   4   6   386279.53   393976.06   6718.43 o 
  -6   4   6    65902.40    67408.81   1211.69 o 
  -4   4   6     1976.43     2678.16    448.46 o 
  -2   4   6    15220.60    15159.76    424.53 o 
   0   4   6     5645.64     6955.72    288.38 o 
   2   4   6     9816.84    10095.87    249.66 o 
   4   4   6   170742.00   168013.31   2887.90 o 
   6   4   6    23037.00    22402.18    457.19 o 
   8   4   6   288070.16   282751.34   5296.35 o 
  10   4   6    64677.94    64744.28   1171.79 o 
  12   4   6   115576.05   120957.20   2484.83 o 
  14   4   6   142886.52   138420.58   2671.91 o 
  16   4   6    13171.52    14754.33    518.86 o 
  18   4   6    61740.91    60939.98   1290.35 o 
  20   4   6    53381.25    53662.61   1183.61 o 
  22   4   6    29556.74    30261.08    912.56 o 
  24   4   6   139739.89   135473.94   3052.81 o 
  26   4   6    38359.60    40240.35   2007.81 o 
  28   4   6    31582.34    30719.74   1216.91 o 
  30   4   6    21874.27    21060.81   1043.39 o 
  32   4   6      559.24     1100.96    648.46 o 
  34   4   6    15468.17    14808.61   1003.80 o 
 -35   5   6    17232.33    16114.63   1040.27 o 
 -33   5   6     4352.85     3721.20    743.58 o 
 -31   5   6    26352.30    25942.99   1196.28 o 
 -29   5   6      638.93       12.43    475.94 o 
 -27   5   6     1777.26     1130.21    470.24 o 
 -25   5   6    10289.97     9821.61    506.34 o 
 -23   5   6     6771.59     6922.48    420.91 o 
 -21   5   6    45251.82    45242.11    988.84 o 
 -19   5   6    52596.72    50878.97   1169.34 o 
 -17   5   6    16571.82    17542.88    531.66 o 
 -15   5   6    76441.01    75146.38   1409.49 o 
 -13   5   6     3872.03     4019.96    319.90 o 
 -11   5   6    19322.50    17782.41    434.72 o 
  -9   5   6     1155.03     1468.17    236.40 o 
  -7   5   6    41798.34    47236.68    885.53 o 
  -5   5   6    21737.75    22487.06    625.23 o 
  -3   5   6   280002.91   288441.94   5369.72 o 
  -1   5   6     3882.32     2871.57    126.71 o 
   1   5   6   192186.20   187907.95   3229.39 o 
   3   5   6     1338.31     1612.65    136.64 o 
   5   5   6     8685.54     7343.74    220.89 o 
   7   5   6    45365.95    44937.63    839.01 o 
   9   5   6     4604.26     4558.88    204.84 o 
  11   5   6      355.53      172.62    159.17 o 
  13   5   6    83893.45    81296.90   2365.48 o 
  15   5   6    66060.29    65144.89   1513.83 o 
  17   5   6   118217.52   116510.76   2584.92 o 
  19   5   6      270.14      284.60    379.19 o 
  21   5   6    36217.29    37575.20   1329.41 o 
  23   5   6    48192.39    48376.34   1509.86 o 
  25   5   6     1942.22     2211.22    536.26 o 
  27   5   6     2014.86     1869.05    583.22 o 
  29   5   6     8758.20     8763.24    778.08 o 
  31   5   6     5923.42     6206.30   1006.17 o 
  33   5   6    23386.44    21369.92   1125.77 o 
 -34   6   6    31804.31    32549.55   1400.68 o 
 -32   6   6      242.88      143.06    650.18 o 
 -30   6   6     2276.25     1696.09    635.13 o 
 -28   6   6    14719.89    14570.84    962.00 o 
 -26   6   6    20944.18    19938.18    810.59 o 
 -24   6   6     1990.37     2214.55    373.87 o 
 -22   6   6   212692.77   215556.72   3803.97 o 
 -20   6   6    79581.39    77688.31   1489.72 o 
 -18   6   6   129769.45   132007.83   2610.24 o 
 -16   6   6    10134.38     9544.75    567.85 o 
 -14   6   6    10474.04    10521.30    392.08 o 
 -12   6   6    31990.45    33652.73    823.86 o 
 -10   6   6      396.35     1086.21    161.74 o 
  -8   6   6     7455.62     9104.55    294.95 o 
  -6   6   6   417542.66   440252.09  10327.07 o 
  -4   6   6   144346.75   149435.33   2829.83 o 
  -2   6   6   463302.50   489970.72   9081.40 o 
   0   6   6    43854.85    43548.88    825.61 o 
   2   6   6     1133.35     1374.17    114.91 o 
   4   6   6     1325.36     1745.81    129.72 o 
   6   6   6    72166.26    81103.92   1444.87 o 
   8   6   6     7797.54     8167.28    267.51 o 
  10   6   6    21704.56    20809.58    744.43 o 
  12   6   6      473.07      608.11    157.57 o 
  14   6   6    29678.58    29332.03    617.12 o 
  16   6   6      262.67      213.42    208.01 o 
  18   6   6    43246.06    42663.94   1136.89 o 
  20   6   6     9053.62     9295.02    604.33 o 
  22   6   6    37116.20    36434.34   1497.73 o 
  24   6   6     5344.94     6311.44    610.38 o 
  26   6   6     3360.67     4085.31    593.23 o 
  28   6   6     1552.78      595.12    621.42 o 
  30   6   6     3107.21     3358.15    669.53 o 
  32   6   6     1466.52     1404.19    709.59 o 
  34   6   6     5368.75     6264.60    861.31 o 
 -33   7   6    18066.93    18072.23   1084.93 o 
 -31   7   6     8741.63     9304.38   1050.04 o 
 -29   7   6     1747.55     2326.15    676.04 o 
 -27   7   6    11634.37    10953.85   1189.70 o 
 -25   7   6     5837.70     5595.68    616.18 o 
 -23   7   6    16704.88    14643.10    579.05 o 
 -21   7   6    44845.54    42206.05   1011.70 o 
 -19   7   6     7782.01     7307.43    653.52 o 
 -17   7   6    84266.48    84403.66   1581.33 o 
 -15   7   6    32637.55    33001.58    888.33 o 
 -13   7   6     6306.04     7057.95    312.95 o 
 -11   7   6   108583.09   113173.21   2018.56 o 
  -9   7   6     7579.73     7183.25    336.53 o 
  -7   7   6   447066.81   448076.00   7631.85 o 
  -5   7   6   135164.00   132863.80   2533.18 o 
  -3   7   6    27493.07    25929.49    668.73 o 
  -1   7   6    70472.38    72913.66   1307.57 o 
   1   7   6     3252.57     3145.09    188.47 o 
   3   7   6      557.72      264.67    134.87 o 
   5   7   6   185701.69   191618.50   3305.61 o 
   7   7   6       38.13      336.79    133.35 o 
   9   7   6   383829.91   374148.28   6993.72 o 
  11   7   6    55508.97    54348.88   1014.44 o 
  13   7   6    66239.32    65896.52   1218.00 o 
  15   7   6    14476.89    14416.55    626.59 o 
  17   7   6     3905.67     3519.78    342.03 o 
  19   7   6     9789.51    10398.89    753.63 o 
  21   7   6    27142.42    27243.63   1042.76 o 
  23   7   6     7864.48     7941.94    736.48 o 
  25   7   6    82661.09    82391.31   2343.02 o 
  27   7   6      154.25     -201.56    620.27 o 
  29   7   6    36977.72    37714.05   1908.15 o 
  31   7   6     3198.20     3124.88    912.10 o 
  33   7   6     3115.84     2407.38    767.86 o 
 -32   8   6      243.83      -90.97    708.62 o 
 -30   8   6     2591.77     1605.58    700.98 o 
 -28   8   6      622.97      726.55    623.86 o 
 -26   8   6    17011.99    17584.37    895.65 o 
 -24   8   6       19.43       23.58    419.16 o 
 -22   8   6     6648.60     6548.23    571.22 o 
 -20   8   6    16200.34    15795.32    522.29 o 
 -18   8   6    10508.44    10911.55    415.65 o 
 -16   8   6    39943.94    41273.32    869.82 o 
 -14   8   6    18033.14    17751.71    482.94 o 
 -12   8   6     6008.20     6317.75    276.48 o 
 -10   8   6     6997.07     7232.43    272.99 o 
  -8   8   6     3164.25     2924.87    193.94 o 
  -6   8   6    22185.26    23408.79    555.06 o 
  -4   8   6     3184.55     2189.65    162.83 o 
  -2   8   6        5.64       87.57    123.02 o 
   0   8   6    88799.55    88232.92   1573.83 o 
   2   8   6    85146.95    83176.98   1488.94 o 
   4   8   6   133154.39   134003.47   3143.67 o 
   6   8   6    62047.00    61901.01   1237.47 o 
   8   8   6    19710.38    21221.87    535.02 o 
  10   8   6     2052.77     2241.81    216.35 o 
  12   8   6     8501.92     8557.15    344.71 o 
  14   8   6     1160.27      916.99    208.80 o 
  16   8   6    54948.33    55050.73   1339.53 o 
  18   8   6    18567.76    19371.84    676.73 o 
  20   8   6    31816.82    32205.30    940.29 o 
  22   8   6    24828.66    26571.32    943.22 o 
  24   8   6      263.00      164.19    528.15 o 
  26   8   6      203.44      644.14    583.48 o 
  28   8   6    10200.38     9580.69    809.63 o 
  30   8   6       83.46     -748.44    647.25 o 
  32   8   6     3580.51     2186.34    710.17 o 
 -31   9   6      848.71      837.05    737.47 o 
 -29   9   6     7366.70     7578.05    814.81 o 
 -27   9   6    28871.40    28637.99   1034.85 o 
 -25   9   6    21006.96    21295.32    863.16 o 
 -23   9   6    53309.82    51115.13   1597.91 o 
 -21   9   6    24236.06    26762.68    850.45 o 
 -19   9   6    12630.41    12831.88    521.72 o 
 -17   9   6    13522.23    13492.99    722.05 o 
 -15   9   6    13277.76    13867.38    495.45 o 
 -13   9   6    28321.60    29750.54    665.03 o 
 -11   9   6    40427.40    38694.19    791.16 o 
  -9   9   6     4848.10     4358.72    266.79 o 
  -7   9   6    82211.21    79837.97   1598.46 o 
  -5   9   6    45418.02    45366.52    875.94 o 
  -3   9   6   133821.53   140706.73   2465.18 o 
  -1   9   6    21288.25    19755.10    453.38 o 
   1   9   6   107424.27   113086.02   2077.62 o 
   3   9   6    23787.46    24459.29    526.43 o 
   5   9   6    86267.88    87692.47   2235.14 o 
   7   9   6    14585.47    14173.07    430.32 o 
   9   9   6   115028.13   113570.44   2454.14 o 
  11   9   6    32923.63    30635.43    726.46 o 
  13   9   6    70890.14    71980.48   1475.47 o 
  15   9   6    51027.40    50423.35   1257.94 o 
  17   9   6    10669.94     9717.05    710.97 o 
  19   9   6      307.57      385.76    578.26 o 
  21   9   6    27935.02    27019.60    880.39 o 
  23   9   6     2312.14     1692.99    591.69 o 
  25   9   6    81070.67    78360.75   2284.98 o 
  27   9   6     1887.13     2175.82    653.72 o 
  29   9   6    41152.31    39969.43   1812.37 o 
  31   9   6      813.80     -285.91    724.43 o 
 -30  10   6    27999.26    29610.32   1350.14 o 
 -28  10   6      459.34      -24.89    521.09 o 
 -26  10   6    89143.89    92717.35   2611.16 o 
 -24  10   6     1072.25     1021.77    393.53 o 
 -22  10   6   170870.53   169056.39   3750.29 o 
 -20  10   6    10521.52    10651.98    510.63 o 
 -18  10   6    77279.09    76050.56   1614.81 o 
 -16  10   6     5647.78     5941.23    371.18 o 
 -14  10   6    10011.59     9571.18    368.24 o 
 -12  10   6     1854.04     2394.42    233.05 o 
 -10  10   6    20590.12    19399.59    491.22 o 
  -8  10   6     8864.12     8671.47    334.72 o 
  -6  10   6    63068.48    63551.15   1206.68 o 
  -4  10   6     4515.96     4320.23    223.47 o 
  -2  10   6    11228.89    10790.88    379.51 o 
   0  10   6     1167.13     1406.19    203.15 o 
   2  10   6      258.94      273.49    158.52 o 
   4  10   6     7217.94     7360.87    346.32 o 
   6  10   6    39528.11    40694.38   1187.40 o 
   8  10   6    29076.85    29019.73    697.12 o 
  10  10   6   101787.17   105941.70   3518.35 o 
  12  10   6     6911.39     6907.37    336.88 o 
  14  10   6     4808.07     5195.67    327.67 o 
  16  10   6     4773.98     4714.42    399.83 o 
  18  10   6    38208.67    36842.15   1184.96 o 
  20  10   6     7787.90     6270.46    577.77 o 
  22  10   6    12025.50    11906.92    617.20 o 
  24  10   6     2265.99     2222.32    610.38 o 
  26  10   6     4178.50     5317.82    709.59 o 
  28  10   6     2096.37     2340.08    876.65 o 
  30  10   6       13.40      199.92    720.02 o 
 -29  11   6        5.55    -1116.42    744.28 o 
 -27  11   6    13910.87    13755.31    877.36 o 
 -25  11   6        1.98      537.73    482.38 o 
 -23  11   6    18189.48    17633.44   1009.58 o 
 -21  11   6     9891.34    10124.98    594.41 o 
 -19  11   6    23805.61    25052.27    761.96 o 
 -17  11   6    20639.23    19833.26    762.78 o 
 -15  11   6    44607.57    46549.19   1076.19 o 
 -13  11   6       45.62       58.28    260.53 o 
 -11  11   6    70474.68    69868.43   1320.72 o 
  -9  11   6     1294.89     1255.91    211.74 o 
  -7  11   6    58984.47    57077.88   1449.00 o 
  -5  11   6    43937.99    42827.83    857.40 o 
  -3  11   6    36099.47    35634.01    736.39 o 
  -1  11   6    20468.22    19131.06    468.89 o 
   1  11   6    46271.73    48386.85    937.64 o 
   3  11   6     2161.87     2606.38    295.53 o 
   5  11   6   138242.86   139405.23   3006.72 o 
   7  11   6       97.30      290.13    216.03 o 
   9  11   6   139726.16   139700.63   2712.36 o 
  11  11   6    21734.41    22024.02    606.45 o 
  13  11   6    35259.95    34515.34    831.58 o 
  15  11   6       66.58     -270.29    317.34 o 
  17  11   6    61664.25    59855.35   1499.16 o 
  19  11   6     7047.75     7399.41    500.60 o 
  21  11   6    78811.75    75152.48   1844.31 o 
  23  11   6      772.41      838.08    442.50 o 
  25  11   6    26594.96    26403.40   1687.04 o 
  27  11   6     6444.86     6132.90    773.96 o 
  29  11   6    15657.62    17980.94   1481.78 o 
 -28  12   6      289.02      823.97    664.94 o 
 -26  12   6     3404.46     3611.84    576.10 o 
 -24  12   6     1325.91     1191.27    494.85 o 
 -22  12   6     4604.37     4984.42    534.29 o 
 -20  12   6      210.48      224.49    412.60 o 
 -18  12   6    14756.45    13911.29    602.16 o 
 -16  12   6       39.18      113.64    299.78 o 
 -14  12   6     3619.79     3725.64    335.22 o 
 -12  12   6    21266.35    20441.20    607.59 o 
 -10  12   6     7810.51     8181.14    423.10 o 
  -8  12   6    22047.02    21311.07    548.11 o 
  -6  12   6    16663.53    16382.38    458.11 o 
  -4  12   6    19617.95    20369.17    558.06 o 
  -2  12   6    17899.80    17483.38    463.85 o 
   0  12   6    29232.97    29408.44    640.51 o 
   2  12   6      633.69     1004.75    287.65 o 
   4  12   6    91734.02    88019.80   1963.42 o 
   6  12   6     2281.60     2746.64    268.99 o 
   8  12   6    94046.49    95831.61   1921.96 o 
  10  12   6    27901.89    26574.15    710.05 o 
  12  12   6     3554.67     3782.77    347.44 o 
  14  12   6    17621.98    17602.18    571.10 o 
  16  12   6     3064.33     2665.18    403.24 o 
  18  12   6       16.41     -219.72    361.94 o 
  20  12   6    23628.10    24132.24    880.36 o 
  22  12   6      246.32      206.87    444.12 o 
  24  12   6     3754.18     3131.93    661.41 o 
  26  12   6     1732.02     1995.09    689.50 o 
  28  12   6     9234.87     8307.34    871.57 o 
 -27  13   6     3388.23     3443.34    726.46 o 
 -25  13   6     8017.13     8736.49    780.79 o 
 -23  13   6    10395.52    12242.10    822.45 o 
 -21  13   6    34644.56    36474.46   1326.32 o 
 -19  13   6     1552.85      808.14    425.40 o 
 -17  13   6    18536.46    18057.14    735.98 o 
 -15  13   6      535.10      530.04    328.01 o 
 -13  13   6     2708.16     3084.83    455.86 o 
 -11  13   6    22347.48    23550.96    791.55 o 
  -9  13   6    16991.39    17937.09    575.56 o 
  -7  13   6   156491.69   150528.73   3020.86 o 
  -5  13   6    22635.67    23420.11    579.14 o 
  -3  13   6    45924.74    46626.28    944.15 o 
  -1  13   6    11217.59    10851.92    415.97 o 
   1  13   6     2655.45     3075.74    276.50 o 
   3  13   6    46850.53    46211.54   1146.17 o 
   5  13   6    66502.44    64705.82   1515.66 o 
   7  13   6     7768.73     8652.92    453.06 o 
   9  13   6    81778.67    79317.01   1643.18 o 
  11  13   6     9316.94     9596.39    431.37 o 
  13  13   6    12892.08    12967.16    548.39 o 
  15  13   6      585.87      611.89    369.16 o 
  17  13   6    25619.77    24917.58    858.81 o 
  19  13   6      197.67      649.14    590.28 o 
  21  13   6   106030.66    98949.99   2340.84 o 
  23  13   6     2138.02     2137.34    512.36 o 
  25  13   6    45334.73    44835.25   1583.86 o 
  27  13   6      483.35       -8.72    667.49 o 
 -26  14   6     5929.47     6249.83    879.89 o 
 -24  14   6    33407.13    32323.45   1307.92 o 
 -22  14   6     1944.32     1358.82    593.86 o 
 -20  14   6     7593.98     8061.65    696.88 o 
 -18  14   6   109578.05   107861.74   5165.61 o 
 -16  14   6    19469.11    18163.40   1365.07 o 
 -14  14   6   162578.89   165300.50   3663.89 o 
 -12  14   6     2453.63     2579.48    392.75 o 
 -10  14   6      566.42      957.17    360.10 o 
  -8  14   6   118344.27   112036.88   2543.59 o 
  -6  14   6      693.73      611.63    320.37 o 
  -4  14   6    19613.32    18569.71    665.29 o 
  -2  14   6   127374.41   127565.85   2511.82 o 
   0  14   6    19196.19    18681.07    570.59 o 
   2  14   6    92496.08    95262.40   2407.25 o 
   4  14   6       46.16      147.68    279.93 o 
   6  14   6     9350.11     9750.19    422.55 o 
   8  14   6    58840.21    61162.43   1750.10 o 
  10  14   6    21197.16    21621.44    654.34 o 
  12  14   6     2395.20     2218.76    337.29 o 
  14  14   6       54.81       30.06    442.12 o 
  16  14   6    31556.84    31488.01    988.78 o 
  18  14   6     4424.91     4355.17    687.27 o 
  20  14   6     4465.28     4710.03    686.61 o 
  22  14   6      618.62      836.74    489.26 o 
  24  14   6     3686.36     5009.52    737.59 o 
  26  14   6    12981.82    11822.50    945.67 o 
 -25  15   6     1715.40     2248.95    707.42 o 
 -23  15   6     6534.77     7219.59    781.60 o 
 -21  15   6     2146.92     2226.29    659.49 o 
 -19  15   6     3366.56     3748.32    623.36 o 
 -17  15   6     9680.36    10780.99    635.81 o 
 -15  15   6    25684.74    24471.07    884.36 o 
 -13  15   6      200.66      276.03    355.51 o 
 -11  15   6    73486.35    69462.56   1714.04 o 
  -9  15   6     3977.11     4393.19    427.99 o 
  -7  15   6    23375.66    23928.75    796.17 o 
  -5  15   6    13819.01    13942.70    697.74 o 
  -3  15   6    31378.08    33607.39   1159.89 o 
  -1  15   6     8175.52     8539.75    583.22 o 
   1  15   6    95298.89    98458.53   2268.16 o 
   3  15   6    15649.46    14834.68    744.15 o 
   5  15   6   107814.76   104543.21   2754.59 o 
   7  15   6    20223.54    20778.51    750.81 o 
   9  15   6    44007.44    43206.87   1364.02 o 
  11  15   6      329.71      460.13    321.97 o 
  13  15   6     4001.65     4296.49    393.23 o 
  15  15   6     5717.07     5866.74    583.00 o 
  17  15   6    31245.39    29508.29   1129.89 o 
  19  15   6     3704.32     3838.47    498.48 o 
  21  15   6    54134.99    57516.34   1796.39 o 
  23  15   6      428.75      226.93    526.12 o 
  25  15   6    16227.18    17321.11   1053.25 o 
 -22  16   6     2163.57     1525.91    648.14 o 
 -20  16   6    60762.30    64599.04   2022.26 o 
 -18  16   6      596.17      -69.57    684.70 o 
 -16  16   6    44387.33    39906.70   2004.94 o 
 -14  16   6    31029.56    30234.94   1141.16 o 
 -12  16   6      101.80      399.25    406.20 o 
 -10  16   6    20330.45    19808.14    765.86 o 
  -8  16   6     8625.01     8591.62    642.88 o 
  -6  16   6      249.74      755.40    634.71 o 
  -4  16   6   103490.41    94877.38   3210.47 o 
  -2  16   6     2096.57     1854.04    472.95 o 
   0  16   6    47060.20    47040.88   1505.40 o 
   2  16   6    34686.38    36576.76   1587.96 o 
   4  16   6     6360.50     7604.21    509.32 o 
   6  16   6    78003.60    79088.41   2721.35 o 
   8  16   6     8726.96     8588.52    524.65 o 
  10  16   6    16273.44    14536.80    654.52 o 
  12  16   6    53291.65    50631.59   1913.36 o 
  14  16   6     2158.39     2950.96    549.84 o 
  16  16   6    37553.20    36400.95   1325.30 o 
  18  16   6    11783.22    12696.93    971.94 o 
  20  16   6     9401.80     9532.37    925.33 o 
  22  16   6    57881.98    58434.18   1908.95 o 
 -21  17   6    15350.41    17602.08   1036.32 o 
 -19  17   6      189.79     -395.37    618.58 o 
 -17  17   6    15210.08    13471.11    733.82 o 
 -15  17   6    11244.58    11293.66    784.26 o 
 -13  17   6    14521.30    14912.60    786.81 o 
 -11  17   6     2858.75     3359.95    553.22 o 
  -9  17   6    17796.79    18336.31   1218.13 o 
  -7  17   6     3666.13     4232.12    966.56 o 
  -5  17   6    34655.66    34477.06   1245.10 o 
  -3  17   6     3212.11     2798.82    511.20 o 
  -1  17   6     4165.51     4307.96    564.10 o 
   1  17   6    58003.48    56831.44   1710.54 o 
   3  17   6     1032.74     1369.56    500.14 o 
   5  17   6    23775.36    24184.92    981.31 o 
   7  17   6    20997.17    20227.45    902.79 o 
   9  17   6      326.58      556.47    457.80 o 
  11  17   6    24813.92    23533.65    870.76 o 
  13  17   6     9721.73     8468.90    700.98 o 
  15  17   6     2363.05     2442.53    591.33 o 
  17  17   6    26275.47    29656.97   1235.13 o 
  19  17   6     7133.94     7224.46   1215.02 o 
  21  17   6     9495.57    10216.90   1023.75 o 
 -18  18   6    45166.98    43329.87   1938.79 o 
 -16  18   6     7791.38     9139.78    775.90 o 
 -14  18   6      320.81     1241.19    583.22 o 
 -12  18   6     1209.26     1252.11    579.95 o 
 -10  18   6      980.17     1131.65    530.64 o 
  -8  18   6       30.56       48.86    524.31 o 
  -6  18   6    10020.04     9648.09    834.42 o 
  -4  18   6      524.65      586.94    490.02 o 
  -2  18   6     6630.31     5979.27    618.20 o 
   0  18   6     4332.90     4620.23    807.32 o 
   2  18   6      915.63     1386.75    507.29 o 
   4  18   6     1032.78     1541.16    537.59 o 
   6  18   6      183.54     -469.53    624.64 o 
   8  18   6       13.92      301.99    591.78 o 
  10  18   6     8498.78     8209.17    824.08 o 
  12  18   6     3674.10     2678.76    705.65 o 
  14  18   6      688.65     1454.86    578.84 o 
  16  18   6     8119.41     7510.59    954.25 o 
  18  18   6     6247.62     6776.98    751.92 o 
 -15  19   6    17917.18    18393.37   1370.90 o 
 -13  19   6    24233.37    26485.85   2535.27 o 
 -11  19   6    15644.72    16379.24    939.69 o 
  -9  19   6    23089.36    24487.60   2061.20 o 
  -7  19   6     3045.63     3046.93    621.42 o 
  -5  19   6      735.80      845.44    536.13 o 
  -3  19   6    10297.69     9424.91    735.86 o 
  -1  19   6     3927.61     5372.73    635.94 o 
   1  19   6    21118.36    21796.73   1422.29 o 
   3  19   6     5730.72     7240.93    671.42 o 
   5  19   6      339.46      713.88    552.90 o 
   7  19   6    11222.16    14122.11    990.36 o 
   9  19   6      149.91       30.49    648.93 o 
  11  19   6      139.18      131.35    952.32 o 
  13  19   6     9368.98    10901.86   1477.73 o 
  15  19   6     1364.86     2031.70    800.85 o 
 -12  20   6    13807.94    12761.62    905.04 o 
 -10  20   6    21651.96    21447.08   1070.18 o 
  -8  20   6    64468.96    66943.59   2057.15 o 
  -6  20   6    10329.81    10527.91    900.97 o 
  -4  20   6    85391.73    91632.70   4215.19 o 
  -2  20   6      476.45     1405.04    566.25 o 
   0  20   6    24122.42    23560.29   1081.62 o 
   2  20   6    14048.83    16375.44    909.78 o 
   4  20   6    16031.72    16703.34   1813.88 o 
   6  20   6    53076.56    52184.82   1701.07 o 
   8  20   6    65974.05    68613.59   2074.87 o 
  10  20   6    18936.16    18182.69    983.98 o 
  12  20   6    69299.44    63922.90   2499.74 o 
  -5  21   6    16554.29    18668.50   1126.15 o 
  -3  21   6      162.12     1470.74    634.66 o 
  -1  21   6     5766.37     5579.13    720.77 o 
   1  21   6    30088.56    31443.39   1268.13 o 
   3  21   6      909.98     1569.66    648.63 o 
   5  21   6      521.57       11.77    621.84 o 
 -35   1   7     3907.96     4220.51    691.79 o 
 -33   1   7     8481.07     8164.14    682.53 o 
 -31   1   7     7487.41     8276.51    682.53 o 
 -29   1   7     3438.42     2887.08    499.78 o 
 -27   1   7    45517.19    43561.89   1284.98 o 
 -25   1   7     1380.12     1865.44    347.13 o 
 -23   1   7    59245.19    60060.86   1207.79 o 
 -21   1   7     6779.70     6195.57    331.96 o 
 -19   1   7    73106.83    70876.96   1351.51 o 
 -17   1   7    17302.74    16977.56   1013.35 o 
 -15   1   7   120363.49   123504.52   2213.72 o 
 -13   1   7     1592.44     1670.93    183.80 o 
 -11   1   7    57408.84    55673.45   1195.06 o 
  -9   1   7     4033.31     3551.20    239.87 o 
  -7   1   7    23406.75    21218.99    454.52 o 
  -5   1   7     4013.68     4349.54    210.27 o 
  -3   1   7   197063.77   189169.16   3255.61 o 
  -1   1   7    72470.60    70394.44   1282.56 o 
   1   1   7    56953.17    53748.12   1198.15 o 
   3   1   7      376.26      168.72     81.87 o 
   5   1   7      605.24      658.92    109.69 o 
   7   1   7    31816.84    29568.29    636.44 o 
   9   1   7       15.34      385.12    114.48 o 
  11   1   7    30665.19    30957.40    680.39 o 
  13   1   7     5817.97     6350.04    289.13 o 
  15   1   7     1643.07     1069.45    279.65 o 
  17   1   7     5602.97     6409.89    299.70 o 
  19   1   7     5269.83     4828.35    459.76 o 
  21   1   7     8137.88     7359.95    588.93 o 
  23   1   7    49442.27    44951.49   1540.44 o 
  25   1   7     5353.01     5203.29    492.17 o 
  27   1   7     8134.27     8089.78    586.15 o 
  29   1   7      591.72       97.46    545.38 o 
  31   1   7    23254.34    22119.22    927.14 o 
  33   1   7     1546.80     1551.93    684.24 o 
  35   1   7     1980.38     2310.99    738.93 o 
 -34   2   7     1580.69     1812.95    594.72 o 
 -32   2   7      511.78      208.39    526.12 o 
 -30   2   7    10328.98    10059.80    651.91 o 
 -28   2   7    10366.31    10005.05    619.03 o 
 -26   2   7     6501.05     7376.06    458.00 o 
 -24   2   7    10694.07     9832.40    427.32 o 
 -22   2   7    21148.38    21599.36    601.68 o 
 -20   2   7    73168.45    72808.22   1393.61 o 
 -18   2   7   143676.00   143792.13   2566.54 o 
 -16   2   7     6029.67     6743.62    298.31 o 
 -14   2   7   113859.80   121367.14   2384.17 o 
 -12   2   7    10695.95    11087.79    344.87 o 
 -10   2   7     5788.29     4812.82    307.24 o 
  -8   2   7    80641.78    79576.92   1433.25 o 
  -6   2   7   252673.64   244427.30   4198.71 o 
  -4   2   7   333310.63   338927.00   6323.43 o 
  -2   2   7   635641.31   628854.13  11927.15 o 
   0   2   7    15250.12    15356.87    330.34 o 
   2   2   7    52350.60    55366.70   1087.45 o 
   4   2   7     7564.19     7767.11    249.30 o 
   6   2   7   129407.48   140522.67   2434.37 o 
   8   2   7   199090.52   206061.80   3540.01 o 
  10   2   7   171612.83   175250.88   3203.95 o 
  12   2   7   252748.92   258073.55   4827.27 o 
  14   2   7   114319.62   116604.69   3133.25 o 
  16   2   7    28898.18    27860.47    761.04 o 
  18   2   7    92099.63    95175.31   1904.25 o 
  20   2   7    60776.95    60856.04   2096.84 o 
  22   2   7    50142.51    49980.24   1288.20 o 
  24   2   7   106007.25   102605.02   2376.31 o 
  26   2   7    19782.13    19625.28    795.23 o 
  28   2   7    32685.46    33011.23   1062.69 o 
  30   2   7    25515.06    28985.29   1029.83 o 
  32   2   7    22273.30    22303.23   1110.21 o 
  34   2   7    24182.08    24174.89   1194.44 o 
 -35   3   7    41275.41    44405.84   1636.75 o 
 -33   3   7     8968.86    10068.88    733.58 o 
 -31   3   7    84379.66    85791.69   2146.04 o 
 -29   3   7    12938.92    13556.89    736.13 o 
 -27   3   7     6680.98     6366.68    541.65 o 
 -25   3   7    24520.77    24011.34    748.70 o 
 -23   3   7    16683.63    17110.51    542.93 o 
 -21   3   7    32094.00    32945.54    765.16 o 
 -19   3   7    16572.54    14779.03    476.62 o 
 -17   3   7    40115.22    40087.92   1070.78 o 
 -15   3   7   205676.69   196891.33   3506.21 o 
 -13   3   7     4361.44     3520.69    231.12 o 
 -11   3   7    77254.15    81215.07   1632.46 o 
  -9   3   7     4508.71     3645.88    190.07 o 
  -7   3   7     9192.36     8092.29    291.62 o 
  -5   3   7   101334.27    99807.73   1761.26 o 
  -3   3   7    35849.54    36997.78    810.17 o 
  -1   3   7    95029.76    93415.04   1811.30 o 
   1   3   7   262799.41   259170.17   4832.12 o 
   3   3   7     6806.50     6426.32    458.74 o 
   5   3   7    58710.25    58600.15   1056.22 o 
   7   3   7    17231.82    16645.67    498.81 o 
   9   3   7    92645.10    92762.94   1639.03 o 
  11   3   7    34251.31    32629.12    697.34 o 
  13   3   7   104159.48   105404.34   1868.73 o 
  15   3   7    14619.35    13850.67    601.66 o 
  17   3   7    58088.16    57032.90   1205.69 o 
  19   3   7    18360.23    19285.36   1021.71 o 
  21   3   7    61772.29    58841.46   1801.13 o 
  23   3   7     6502.90     6926.04    481.98 o 
  25   3   7    11959.54    11752.52    602.26 o 
  27   3   7     4690.34     4915.54    534.31 o 
  29   3   7    24997.66    25600.76   1104.52 o 
  31   3   7    11938.89    11883.58   1268.45 o 
  33   3   7      372.97     -972.69    648.46 o 
  35   3   7     9571.98     7559.27    870.85 o 
 -34   4   7    31563.93    35455.29   1460.46 o 
 -32   4   7    35855.70    37428.57   1221.83 o 
 -30   4   7     4984.39     4765.31    585.02 o 
 -28   4   7    35567.82    37015.38   1158.79 o 
 -26   4   7    22347.69    22501.29    749.70 o 
 -24   4   7     8885.83     8458.99    467.09 o 
 -22   4   7      421.23      361.34    276.10 o 
 -20   4   7     7178.41     6768.53    394.64 o 
 -18   4   7    87862.72    89530.66   2093.11 o 
 -16   4   7    59225.36    60678.61   1179.31 o 
 -14   4   7    32005.98    32711.41    947.23 o 
 -12   4   7    50973.15    53434.67   1026.96 o 
 -10   4   7    48607.07    49716.71    953.09 o 
  -8   4   7     2555.47     2896.28    180.07 o 
  -6   4   7     4185.18     4488.15    276.58 o 
  -4   4   7    14722.65    14443.71    369.59 o 
  -2   4   7   172489.97   169791.50   3397.11 o 
   0   4   7    77513.15    79331.63   1559.00 o 
   2   4   7    44523.26    43777.54    806.92 o 
   4   4   7    55721.45    58099.89   1049.15 o 
   6   4   7    20795.33    20657.68    436.59 o 
   8   4   7    20009.73    20398.27    480.27 o 
  10   4   7     6415.01     6749.31    264.49 o 
  12   4   7    77065.39    85818.84   2126.33 o 
  14   4   7     2145.60     1950.28    147.41 o 
  16   4   7    47918.20    46334.75   1014.92 o 
  18   4   7     4356.95     4869.50    308.61 o 
  20   4   7    98117.80   101316.48   2545.29 o 
  22   4   7      132.97     -249.57    428.67 o 
  24   4   7    15111.48    15577.77   1318.73 o 
  26   4   7     3206.71     3581.68    587.13 o 
  28   4   7    50592.06    49775.46   2014.22 o 
  30   4   7     2776.65     2632.80    675.33 o 
  32   4   7      472.23      261.28    645.59 o 
  34   4   7     1310.51     -185.48    682.01 o 
 -33   5   7     1491.11     1985.55    713.96 o 
 -31   5   7    27120.35    26537.86   1210.73 o 
 -29   5   7    59865.43    60922.56   1641.31 o 
 -27   5   7    12940.11    12568.00    580.93 o 
 -25   5   7     6247.70     5273.93    419.72 o 
 -23   5   7    23723.62    23632.10    840.26 o 
 -21   5   7   110271.13   113279.29   2092.63 o 
 -19   5   7    63125.73    62270.90   1344.06 o 
 -17   5   7    41240.89    40644.85    863.89 o 
 -15   5   7     6633.11     7320.37    314.58 o 
 -13   5   7    80727.34    81429.54   1504.97 o 
 -11   5   7     7394.61     7317.93    283.93 o 
  -9   5   7    60324.09    64350.02   1187.40 o 
  -7   5   7   148192.33   151045.03   2634.98 o 
  -5   5   7   409969.53   413203.06   7017.39 o 
  -3   5   7   149638.92   151031.33   2858.24 o 
  -1   5   7   721503.44   757580.38  14123.28 o 
   1   5   7     6315.55     6097.64    213.85 o 
   3   5   7    16380.82    17801.20    418.89 o 
   5   5   7      800.99      944.82    123.39 o 
   7   5   7    19387.18    23386.78    639.70 o 
   9   5   7    21711.14    21171.91    505.27 o 
  11   5   7   298322.00   311707.00   5820.21 o 
  13   5   7    41510.43    42451.10    828.73 o 
  15   5   7   131761.63   137563.09   3009.79 o 
  17   5   7      635.17     1273.94    251.50 o 
  19   5   7    10589.12    11560.83    456.65 o 
  21   5   7    25777.10    26463.43   1184.96 o 
  23   5   7     1346.80     1128.56    485.67 o 
  25   5   7      181.71      802.67    505.34 o 
  27   5   7    81974.81    77014.14   2235.75 o 
  29   5   7     1216.69     1130.30    623.36 o 
  31   5   7    47724.55    48226.95   1667.76 o 
  33   5   7     3223.82     2875.53    781.60 o 
 -34   6   7      532.41     -332.00    731.93 o 
 -32   6   7      861.71      444.28   1009.86 o 
 -30   6   7     3819.62     4081.26    694.50 o 
 -28   6   7     7894.76     8112.98   1053.10 o 
 -26   6   7      522.64      539.53    375.98 o 
 -24   6   7     1174.84      654.07    350.90 o 
 -22   6   7    34777.32    33905.41   1294.84 o 
 -20   6   7     6453.55     6195.99    352.46 o 
 -18   6   7    37829.03    35040.67    785.23 o 
 -16   6   7     4482.24     4268.98    282.14 o 
 -14   6   7     1020.07      705.36    220.53 o 
 -12   6   7    63021.63    61372.64   1154.43 o 
 -10   6   7    87902.85    92686.87   1667.74 o 
  -8   6   7    20609.78    20288.37    463.25 o 
  -6   6   7   254942.78   263586.91   4558.84 o 
  -4   6   7     1591.45     2264.98    154.43 o 
  -2   6   7    34042.71    31836.64    746.53 o 
   0   6   7      409.61      267.35    153.88 o 
   2   6   7    31113.73    36747.32    777.82 o 
   4   6   7    84897.98    83814.46   1634.59 o 
   6   6   7    59707.12    61465.00   1120.58 o 
   8   6   7    68212.61    70013.12   1268.38 o 
  10   6   7   326358.22   337193.22   6318.01 o 
  12   6   7    11363.68    11775.14    646.18 o 
  14   6   7    57260.06    58633.41   1107.65 o 
  16   6   7    38817.02    37063.73    864.27 o 
  18   6   7     4546.84     4640.91    395.13 o 
  20   6   7    69524.91    68697.60   2559.63 o 
  22   6   7    19695.58    20240.08   1991.94 o 
  24   6   7    24965.18    25160.49   1345.31 o 
  26   6   7    86358.27    81299.43   4247.29 o 
  28   6   7    10425.70    11605.18    831.30 o 
  30   6   7    14155.16    13252.44    888.16 o 
  32   6   7     3049.06     1765.25    729.93 o 
  34   6   7     6672.34     6314.05    849.85 o 
 -33   7   7     7000.65     7633.40    893.57 o 
 -31   7   7       32.76       47.85    680.90 o 
 -29   7   7    16225.00    15536.97    958.54 o 
 -27   7   7        7.11     -564.21    449.26 o 
 -25   7   7     7553.19     7647.07    857.91 o 
 -23   7   7    14035.57    14826.11    641.69 o 
 -21   7   7     2127.71     2146.89    307.92 o 
 -19   7   7    48106.52    49336.95   1028.86 o 
 -17   7   7    22319.47    23513.76    658.41 o 
 -15   7   7      192.44      704.03    238.14 o 
 -13   7   7    83122.34    83260.45   1535.99 o 
 -11   7   7      387.51      240.31    171.67 o 
  -9   7   7   171312.64   172673.02   3014.83 o 
  -7   7   7    22755.15    23887.82    519.24 o 
  -5   7   7    32078.37    31906.24    701.00 o 
  -3   7   7    10744.62    11293.66    305.96 o 
  -1   7   7     3799.26     3493.78    162.50 o 
   1   7   7    30697.73    30959.87    694.70 o 
   3   7   7   260657.69   271702.13   4652.27 o 
   5   7   7    30692.99    34528.72    680.44 o 
   7   7   7   324914.03   329001.78   5626.42 o 
   9   7   7    32755.36    33736.16    678.76 o 
  11   7   7    30707.90    31150.16    695.57 o 
  13   7   7    20647.73    20604.64    939.89 o 
  15   7   7     7798.67     7431.12    424.62 o 
  17   7   7     6310.23     7887.72   1023.22 o 
  19   7   7    42686.68    43503.03   1143.25 o 
  21   7   7     2134.89     2754.73    573.52 o 
  23   7   7    47878.00    46978.61   1514.61 o 
  25   7   7     1426.32     2302.38    574.24 o 
  27   7   7    27491.80    24533.13   1448.06 o 
  29   7   7      490.62      280.09    639.59 o 
  31   7   7    13733.64    12132.12    926.22 o 
  33   7   7     2080.18     1551.59    992.66 o 
 -32   8   7    36839.01    38583.55   2399.05 o 
 -30   8   7     6670.34     5933.48   1003.79 o 
 -28   8   7    24574.63    25258.95   1331.89 o 
 -26   8   7     9600.45     8475.33    609.68 o 
 -24   8   7    40299.48    40874.00   1375.32 o 
 -22   8   7      971.98      960.71    345.35 o 
 -20   8   7   195379.27   199230.00   3536.08 o 
 -18   8   7     8438.83     8436.71    378.42 o 
 -16   8   7   189527.53   185975.89   3602.57 o 
 -14   8   7    43122.29    40875.00    851.51 o 
 -12   8   7    12236.65    12401.41    394.07 o 
 -10   8   7    35747.84    36079.05    739.16 o 
  -8   8   7      734.68      769.84    163.46 o 
  -6   8   7     2720.61     3291.42    205.90 o 
  -4   8   7    78955.47    75748.27   1374.13 o 
  -2   8   7      345.38      376.19    125.75 o 
   0   8   7   205656.02   200396.64   3452.55 o 
   2   8   7     6955.32     5959.97    226.66 o 
   4   8   7     4031.10     3818.28    191.21 o 
   6   8   7    45527.51    43276.65    833.32 o 
   8   8   7    40135.06    39868.28    785.58 o 
  10   8   7    11491.50    12164.77    398.68 o 
  12   8   7    27915.45    27958.29   1107.93 o 
  14   8   7      179.45      391.13    237.14 o 
  16   8   7    89582.98    88719.82   4897.20 o 
  18   8   7        0.56      327.08    408.68 o 
  20   8   7    12894.57    12469.33    905.31 o 
  22   8   7     4664.57     3971.66    555.93 o 
  24   8   7    62224.55    67348.03   2006.82 o 
  26   8   7     6545.53     7777.80    748.97 o 
  28   8   7       54.96     1349.23    656.90 o 
  30   8   7     2159.38     2195.38    699.97 o 
  32   8   7     8144.43     8286.01   1062.92 o 
 -31   9   7    17768.05    20526.12   1161.47 o 
 -29   9   7    17325.67    16476.56   1031.40 o 
 -27   9   7    15899.17    16956.85    910.43 o 
 -25   9   7    24372.93    24231.85   1048.62 o 
 -23   9   7     1233.62      986.00    445.38 o 
 -21   9   7   101946.56   101755.55   2116.24 o 
 -19   9   7     9070.91     8674.49    457.25 o 
 -17   9   7      427.76      595.35    252.43 o 
 -15   9   7    94260.31    91070.27   1690.18 o 
 -13   9   7      978.37     1254.92    217.90 o 
 -11   9   7    21306.78    21091.69    523.03 o 
  -9   9   7    55957.69    58721.99   1117.27 o 
  -7   9   7    17115.42    16840.04    486.62 o 
  -5   9   7   179406.95   185954.91   3233.48 o 
  -3   9   7    39536.66    41603.16    814.49 o 
  -1   9   7   175017.16   177409.25   3083.96 o 
   1   9   7   127079.63   127779.55   2246.28 o 
   3   9   7    21128.28    19805.27    525.69 o 
   5   9   7     5667.05     6204.87    261.42 o 
   7   9   7    28422.33    27196.96    581.76 o 
   9   9   7    30265.48    30465.25    729.88 o 
  11   9   7   231242.31   236789.33   5009.36 o 
  13   9   7    11013.73    11711.16    481.59 o 
  15   9   7   138267.47   134049.94   3416.48 o 
  17   9   7    36378.70    36025.20   2112.71 o 
  19   9   7    13027.24    12512.23    694.50 o 
  21   9   7     6864.80     6493.69    601.36 o 
  23   9   7    36218.35    37633.68   1326.32 o 
  25   9   7    46724.70    48885.20   1625.76 o 
  27   9   7    49560.92    51091.48   1717.20 o 
  29   9   7      706.93     -511.83    636.37 o 
  31   9   7    20525.93    19635.79   1109.07 o 
 -30  10   7    12571.39    12918.65    971.61 o 
 -28  10   7      219.75       62.76    304.73 o 
 -26  10   7     2011.16     1911.05    525.78 o 
 -24  10   7    11097.13    10035.62    848.43 o 
 -22  10   7    35684.29    36377.92   1194.44 o 
 -20  10   7      136.35      -47.24    338.27 o 
 -18  10   7     6455.13     5865.13    400.83 o 
 -16  10   7    19851.13    18786.98    873.84 o 
 -14  10   7    79819.97    76814.44   1450.30 o 
 -12  10   7       20.37      189.79    206.60 o 
 -10  10   7      126.69      258.86    188.51 o 
  -8  10   7    35188.12    34617.99    789.31 o 
  -6  10   7    51074.33    52043.05   1173.30 o 
  -4  10   7     1075.75      796.64    173.32 o 
  -2  10   7     1861.00     1999.27    185.44 o 
   0  10   7    63391.82    66233.02   1372.80 o 
   2  10   7    98634.89    95919.48   1716.44 o 
   4  10   7     6036.52     6625.64    302.49 o 
   6  10   7    43076.70    41832.67   1043.38 o 
   8  10   7    99247.72   100112.48   1989.54 o 
  10  10   7    35295.00    33776.87    895.51 o 
  12  10   7       84.37      -63.34    289.02 o 
  14  10   7    18555.29    18034.12    631.26 o 
  16  10   7    39298.94    40504.38   1590.15 o 
  18  10   7    34136.27    33992.13   1409.72 o 
  20  10   7     3313.49     3421.08    539.21 o 
  22  10   7    26466.89    25964.45   1108.81 o 
  24  10   7    20592.20    19155.68   1529.98 o 
  26  10   7     8187.94     7570.66    971.71 o 
  28  10   7      685.82     -167.16    632.22 o 
  30  10   7     7405.75     6377.34    836.39 o 
 -29  11   7     2888.58     2828.62    705.19 o 
 -27  11   7      562.69      672.34    607.26 o 
 -25  11   7     2710.23     3618.43    910.05 o 
 -23  11   7     4045.79     4587.41    528.40 o 
 -21  11   7    18590.25    18769.29    760.87 o 
 -19  11   7    28013.61    29876.28    832.18 o 
 -17  11   7    81274.05    82404.98   1742.65 o 
 -15  11   7    79591.23    81062.41   1686.99 o 
 -13  11   7     4055.83     4035.52    404.27 o 
 -11  11   7      719.03      874.57    219.95 o 
  -9  11   7      458.03      859.38    193.48 o 
  -7  11   7    18582.42    19143.29    513.78 o 
  -5  11   7   151758.13   151738.09   2674.97 o 
  -3  11   7     2151.34     2514.06    211.86 o 
  -1  11   7   193760.27   192455.14   3351.73 o 
   1  11   7    18204.81    16313.35    429.48 o 
   3  11   7     9324.65    10311.19    332.45 o 
   5  11   7    11651.88    10919.29    471.97 o 
   7  11   7    13193.53    13531.57    614.29 o 
   9  11   7      772.68      469.18    267.07 o 
  11  11   7   103633.85   102373.66   3133.02 o 
  13  11   7     9678.43     8665.22    428.11 o 
  15  11   7    88603.02    86976.30   2017.49 o 
  17  11   7     5141.67     4374.23    429.44 o 
  19  11   7    46331.35    45736.46   1464.08 o 
  21  11   7    19111.16    18194.46    937.01 o 
  23  11   7    24338.28    20555.49   1003.74 o 
  25  11   7     5725.54     5681.62    936.42 o 
  27  11   7    28859.57    28569.15   1271.90 o 
  29  11   7    12277.47    11779.76    947.97 o 
 -28  12   7   134618.63   142460.03   3850.42 o 
 -26  12   7     3308.33     3269.86    651.24 o 
 -24  12   7    74282.11    75230.04   2229.56 o 
 -22  12   7    22251.26    21665.63   1007.64 o 
 -20  12   7     2992.45     3451.12    475.94 o 
 -18  12   7    15769.17    15684.46   1235.51 o 
 -16  12   7    16286.53    16940.23    600.55 o 
 -14  12   7      820.61     1596.58    455.99 o 
 -12  12   7   137836.78   135942.42   2682.05 o 
 -10  12   7      262.43      204.01    263.41 o 
  -8  12   7    92664.77    88757.58   1637.97 o 
  -6  12   7    65527.02    65049.03   1244.40 o 
  -4  12   7     7849.93     8271.03    408.12 o 
  -2  12   7   102677.82   102515.77   1857.18 o 
   0  12   7     5460.75     5258.34    258.76 o 
   2  12   7      419.58      674.44    219.87 o 
   4  12   7    11142.01    10644.68    636.56 o 
   6  12   7    10888.40    10645.50    417.38 o 
   8  12   7    17773.24    17061.17    595.60 o 
  10  12   7    28507.00    28906.08    833.06 o 
  12  12   7     9569.54    10483.49    488.20 o 
  14  12   7    25071.02    24666.01    920.18 o 
  16  12   7      147.25      118.69    364.04 o 
  18  12   7    15321.47    16242.51    691.71 o 
  20  12   7      779.49     1322.05    541.24 o 
  22  12   7    10618.70    11252.76    781.60 o 
  24  12   7      588.24      796.88    607.36 o 
  26  12   7     2638.06     3165.66    715.19 o 
  28  12   7     1097.96     1319.47    759.93 o 
 -27  13   7       24.67      970.18    670.38 o 
 -25  13   7    12555.42    12749.89    892.53 o 
 -23  13   7     6437.82     6181.01    686.52 o 
 -21  13   7     3663.58     3345.64    604.85 o 
 -19  13   7     1283.87     1165.66    456.83 o 
 -17  13   7     7814.75     7515.74    536.81 o 
 -15  13   7    20618.50    20543.65    770.39 o 
 -13  13   7    37198.19    38291.34   1077.54 o 
 -11  13   7    16296.86    16455.27    762.59 o 
  -9  13   7    84367.98    82571.06   1935.80 o 
  -7  13   7    12474.66    11793.70    538.57 o 
  -5  13   7    84361.02    84703.50   1746.65 o 
  -3  13   7    27421.04    27338.26    720.57 o 
  -1  13   7    36099.01    35731.96    974.82 o 
   1  13   7     9219.52     8948.30    387.83 o 
   3  13   7    96636.98    93359.20   2229.68 o 
   5  13   7    10119.78    10922.71    439.70 o 
   7  13   7   124228.12   123745.82   2747.35 o 
   9  13   7     7102.26     8147.83    445.02 o 
  11  13   7    29002.30    31263.29    914.82 o 
  13  13   7     5535.95     6151.37    388.38 o 
  15  13   7     8897.19     9154.36    604.99 o 
  17  13   7      772.13     1001.91    445.50 o 
  19  13   7    21071.37    20082.18    957.20 o 
  21  13   7     4879.05     4694.45    640.51 o 
  23  13   7    96009.27    89737.79   2562.76 o 
  25  13   7     1223.28     1261.84    675.33 o 
  27  13   7    73784.04    75832.00   2334.80 o 
 -26  14   7     2417.94     2252.46   1041.76 o 
 -24  14   7    10974.36    11933.94    898.75 o 
 -22  14   7      153.69      299.61    619.14 o 
 -20  14   7     1329.65     1784.74    587.13 o 
 -18  14   7        2.63      -50.10    509.69 o 
 -16  14   7     3490.19     3333.93    470.23 o 
 -14  14   7     7281.62     7994.80    533.03 o 
 -12  14   7     9110.93     7680.41    579.95 o 
 -10  14   7    32003.82    30645.85    936.17 o 
  -8  14   7    26201.15    24176.03    800.03 o 
  -6  14   7    22445.98    21624.47    731.89 o 
  -4  14   7     6650.33     7381.12    389.87 o 
  -2  14   7    18212.63    18758.86    669.29 o 
   0  14   7      885.08     1230.05    336.16 o 
   2  14   7    12402.56    11791.74    539.77 o 
   4  14   7     6162.78     5401.39    419.59 o 
   6  14   7     1471.96     1305.88    345.36 o 
   8  14   7    37686.91    35810.94   1205.17 o 
  10  14   7    33321.96    33063.27   2390.50 o 
  12  14   7     3312.57     2650.80    473.51 o 
  14  14   7    31215.93    29466.86   1084.93 o 
  16  14   7     1572.07     1727.06    528.73 o 
  18  14   7     1153.30     1611.52    625.66 o 
  20  14   7    17961.63    18807.18    942.85 o 
  22  14   7      238.53      579.29    601.36 o 
  24  14   7    20709.58    20932.74   1089.93 o 
  26  14   7    13177.14    13328.22   1221.95 o 
 -25  15   7      601.67     1368.38    675.33 o 
 -23  15   7     1270.94     1970.52    659.59 o 
 -21  15   7      565.40      482.25    587.13 o 
 -19  15   7     7657.92     8836.22    744.63 o 
 -17  15   7      239.41      630.51    441.04 o 
 -15  15   7    34223.86    33675.39   1094.90 o 
 -13  15   7     2406.87     2118.78    639.88 o 
 -11  15   7    15770.62    13981.80    650.61 o 
  -9  15   7    48871.60    46059.61   1421.95 o 
  -7  15   7    10356.59    10052.02    543.56 o 
  -5  15   7    33002.86    32516.04   1121.87 o 
  -3  15   7    58268.33    53214.43   1595.17 o 
  -1  15   7       61.01      233.28    335.33 o 
   1  15   7    36121.07    34913.95   1007.73 o 
   3  15   7     5506.68     5838.15    446.39 o 
   5  15   7     8909.18     8684.97    519.66 o 
   7  15   7   135246.22   141992.13   3179.73 o 
   9  15   7     1325.44      952.98    420.24 o 
  11  15   7   101538.18    98394.02   2639.49 o 
  13  15   7    23327.57    22976.16   1224.77 o 
  15  15   7      199.20     -116.54    591.78 o 
  17  15   7     1272.85     1359.96    672.19 o 
  19  15   7     2676.17     3894.51    800.85 o 
  21  15   7     4621.31     6042.28   1313.54 o 
  23  15   7    38646.41    40982.39   2758.43 o 
 -22  16   7     7265.56     6499.28    782.60 o 
 -20  16   7    20085.07    18968.90   1560.74 o 
 -18  16   7    31480.99    32536.77   1099.90 o 
 -16  16   7    48179.73    46291.83   1331.55 o 
 -14  16   7     2192.68     2290.53    651.71 o 
 -12  16   7    51225.18    51630.02   1394.91 o 
 -10  16   7     1591.05     1870.78    428.88 o 
  -8  16   7     2209.70     3001.63    516.88 o 
  -6  16   7    13601.10    13185.93    726.93 o 
  -4  16   7     5662.67     5734.55    566.97 o 
  -2  16   7    24506.64    24068.66   1803.90 o 
   0  16   7    15064.67    13973.98   1094.94 o 
   2  16   7      771.39      698.62    379.14 o 
   4  16   7    69418.70    68641.97   1702.39 o 
   6  16   7      467.42      621.38    388.91 o 
   8  16   7     3314.60     3361.33    455.76 o 
  10  16   7     5255.32     5209.04    488.46 o 
  12  16   7    16464.70    14695.88    773.17 o 
  14  16   7     7574.96     7340.17   1313.54 o 
  16  16   7     2277.02     2721.71    837.38 o 
  18  16   7      511.81     1318.23    728.95 o 
  20  16   7       67.45      368.52    731.16 o 
  22  16   7     7061.71     7779.55    875.38 o 
 -21  17   7     1838.40     1372.65    698.07 o 
 -19  17   7     2911.76     3346.00   1001.57 o 
 -17  17   7    11765.98    11842.05    703.94 o 
 -15  17   7     3530.44     3444.48    610.38 o 
 -13  17   7    38676.49    35703.20   1584.88 o 
 -11  17   7     3995.96     3710.89    626.98 o 
  -9  17   7    26046.26    24690.96   1053.22 o 
  -7  17   7     8489.77     8359.64    672.78 o 
  -5  17   7     2961.75     2333.57    516.64 o 
  -3  17   7      767.53     1731.20    629.12 o 
  -1  17   7     3916.16     4627.59    560.04 o 
   1  17   7        4.29      973.62    479.27 o 
   3  17   7    53045.50    51524.90   1621.11 o 
   5  17   7     1061.91     2099.03    428.11 o 
   7  17   7    54167.87    51431.95   1384.48 o 
   9  17   7     3140.28     3375.54    488.20 o 
  11  17   7    21610.82    21605.75    876.88 o 
  13  17   7     3452.74     4087.65    752.25 o 
  15  17   7    13959.33    13800.23   1041.82 o 
  17  17   7        1.10      164.73    707.93 o 
  19  17   7     4914.10     5892.87    902.02 o 
 -18  18   7    55566.60    58025.67   1867.24 o 
 -16  18   7     1764.85     1540.33    623.86 o 
 -14  18   7    70042.42    70802.56   2128.33 o 
 -12  18   7     1158.60       19.38    573.67 o 
 -10  18   7     5821.63     5478.87    639.59 o 
  -8  18   7    50287.25    51572.80   1658.25 o 
  -6  18   7      597.73     1209.44    674.70 o 
  -4  18   7    22835.17    22367.93   1013.61 o 
  -2  18   7    43611.25    42227.94   1517.60 o 
   0  18   7      122.64      820.96    509.85 o 
   2  18   7    98745.72    94360.20   2607.83 o 
   4  18   7     2911.37     3719.77    572.28 o 
   6  18   7    12018.38    11613.62    760.09 o 
   8  18   7    87728.37    86330.41   2448.60 o 
  10  18   7     3852.81     4623.53    654.97 o 
  12  18   7    76226.36    76339.00   2284.98 o 
  14  18   7    56218.93    53005.93   1773.71 o 
  16  18   7     3650.37     3040.66    699.44 o 
  18  18   7    66699.23    64496.74   2078.27 o 
 -15  19   7    14686.62    16157.38    978.53 o 
 -13  19   7     3129.64     4482.13    690.91 o 
 -11  19   7    25117.74    24358.25   1101.08 o 
  -9  19   7     2874.35     3731.36    629.42 o 
  -7  19   7    24532.52    24988.52   1124.70 o 
  -5  19   7     2160.23     2637.79    581.97 o 
  -3  19   7    14215.10    14237.07    847.46 o 
  -1  19   7        2.46       74.74    686.73 o 
   1  19   7     5011.09     4711.00    631.20 o 
   3  19   7     3672.53     3275.76    592.67 o 
   5  19   7       22.86      313.75    527.40 o 
   7  19   7     3650.18     3976.21    650.82 o 
   9  19   7      493.78      522.47    681.82 o 
  11  19   7      480.30      793.42    709.77 o 
  13  19   7    14369.04    14437.89    940.29 o 
  15  19   7     1437.84      604.97    635.13 o 
 -10  20   7    13666.37    15402.17    918.47 o 
  -8  20   7     1419.35     1789.23    620.60 o 
  -6  20   7     3508.59     3123.48    641.53 o 
  -4  20   7     7210.45     7573.94    731.31 o 
  -2  20   7     1313.07      855.64    588.65 o 
   0  20   7    10587.74    12181.42    832.48 o 
   2  20   7       40.38      503.70    598.61 o 
   4  20   7     5933.26     6309.57    728.65 o 
   6  20   7     7281.51     6184.16    693.28 o 
   8  20   7    10549.75    10426.87    810.68 o 
  10  20   7     1304.36     1606.77   1132.93 o 
  -3  21   7    13800.75    17050.66    986.13 o 
  -1  21   7      898.48     1473.26    628.44 o 
   1  21   7      261.71      272.37    617.96 o 
 -34   0   8    60028.75    60787.05   2356.09 o 
 -32   0   8     2436.36     3248.27    811.72 o 
 -30   0   8     4710.13     5610.35    835.93 o 
 -28   0   8      806.67     1993.93    661.47 o 
 -26   0   8    81828.77    81396.16   2820.62 o 
 -24   0   8     3940.56     4681.51    487.49 o 
 -22   0   8     4518.68     4415.00    456.53 o 
 -20   0   8     6661.61     5544.73    448.43 o 
 -18   0   8   186050.84   179106.48   4479.08 o 
 -16   0   8    28836.51    24596.64    845.84 o 
 -14   0   8    85999.52    80749.30   2110.06 o 
 -12   0   8   255989.52   274620.38   8312.48 o 
 -10   0   8     4940.36     2865.13    272.90 o 
  -8   0   8   458306.44   491111.41  11826.10 o 
  -6   0   8    21698.49    22435.50    674.09 o 
  -4   0   8    20003.00    18096.98    562.62 o 
  -2   0   8   356024.31   339294.69   8192.90 o 
   0   0   8    18771.86    15313.34    490.58 o 
   2   0   8   112022.67   108824.20   3243.67 o 
   4   0   8   312739.69   321951.91   9513.44 o 
   6   0   8     4928.72     6306.46    304.26 o 
   8   0   8    96843.95   100900.40   2526.57 o 
  10   0   8   212532.08   225527.56   5496.18 o 
  12   0   8   182786.16   197033.23   4826.66 o 
  14   0   8   270401.63   277154.44   8266.93 o 
  16   0   8   255897.44   269424.81   6563.20 o 
  18   0   8   194086.28   189937.63   8078.26 o 
  20   0   8   106550.84   119253.04   6518.44 o 
  22   0   8    60878.25    58521.95   2118.08 o 
  24   0   8     1725.41     1677.58   1034.41 o 
  26   0   8    26578.93    28207.04   1369.41 o 
  28   0   8      265.97      626.12    952.32 o 
  30   0   8    18603.79    19917.98   1444.89 o 
  32   0   8    15761.74    12696.05   2003.15 o 
  34   0   8    17751.82    19038.53   1311.79 o 
 -35   1   8    10868.46    10654.68    738.07 o 
 -33   1   8     7611.19     6478.68    660.16 o 
 -31   1   8     6711.63     8147.77    639.37 o 
 -29   1   8    48463.82    50341.90   1428.05 o 
 -27   1   8     9643.55     9976.23    767.85 o 
 -25   1   8    85998.09    85081.74   1638.45 o 
 -23   1   8     3095.89     3405.06    314.87 o 
 -21   1   8     5538.56     5231.96    329.13 o 
 -19   1   8     3367.87     3759.35    289.97 o 
 -17   1   8     1834.36     2192.93    245.15 o 
 -15   1   8    85279.74    81493.74   1524.11 o 
 -13   1   8   345084.88   342952.88   6486.22 o 
 -11   1   8    73126.23    74702.70   1372.24 o 
  -9   1   8   459829.75   462011.63   8670.74 o 
  -7   1   8    38972.52    41475.19   1118.57 o 
  -5   1   8     2073.43     2266.46    140.55 o 
  -3   1   8    24151.84    24355.97    498.35 o 
  -1   1   8    37171.06    42021.13    790.62 o 
   1   1   8    91864.25    92341.95   1921.36 o 
   3   1   8   184165.55   177349.50   3349.07 o 
   5   1   8   129631.66   124818.48   3617.67 o 
   7   1   8   107360.04   102689.94   1806.63 o 
   9   1   8    40649.23    38261.20    739.17 o 
  11   1   8     2302.91     2910.76    195.81 o 
  13   1   8    55672.38    55156.32   1129.79 o 
  15   1   8     1716.08     1655.03    177.10 o 
  17   1   8    39109.05    39173.89    988.85 o 
  19   1   8      780.46      875.69    360.23 o 
  21   1   8    43534.41    41196.23   1274.90 o 
  23   1   8     1291.07     1687.93    408.02 o 
  25   1   8      123.36       26.30    398.01 o 
  27   1   8     6801.01     7351.71    570.09 o 
  29   1   8     7394.72     8251.80    765.81 o 
  31   1   8     7799.69     7273.15    644.02 o 
  33   1   8     1207.22     1059.56    687.66 o 
  35   1   8       42.43       19.13    713.48 o 
 -34   2   8     1895.86     2007.84    592.74 o 
 -32   2   8     8675.65    10346.91    712.72 o 
 -30   2   8     2421.57     2487.20    529.38 o 
 -28   2   8    28065.09    27142.50    984.95 o 
 -26   2   8     8073.31     7561.65    513.16 o 
 -24   2   8     1475.70     1095.60    295.49 o 
 -22   2   8    52637.68    52272.35   1078.64 o 
 -20   2   8    18810.39    18714.67    540.27 o 
 -18   2   8    19719.68    19213.59    590.34 o 
 -16   2   8    24534.77    25297.56    664.66 o 
 -14   2   8    13314.89    16482.55    461.04 o 
 -12   2   8   115550.70   115577.72   2068.03 o 
 -10   2   8     2569.78     3061.11    222.73 o 
  -8   2   8    18443.88    19630.75    449.14 o 
  -6   2   8    19107.75    23149.46    493.83 o 
  -4   2   8   186416.06   189916.55   3583.52 o 
  -2   2   8     7495.16     8844.46    279.85 o 
   0   2   8    15405.13    14590.62    330.77 o 
   2   2   8      294.52      466.13    101.27 o 
   4   2   8    58237.66    58080.84   1155.59 o 
   6   2   8      830.51      884.78    119.98 o 
   8   2   8     7163.64     7060.87    252.20 o 
  10   2   8    64423.25    69544.70   1261.49 o 
  12   2   8     5441.51     6916.47    250.37 o 
  14   2   8    56313.88    62153.70   1150.28 o 
  16   2   8    38301.91    39094.13    879.03 o 
  18   2   8     4431.88     4649.74    438.05 o 
  20   2   8     2615.81     1782.96    400.94 o 
  22   2   8      991.10     2023.47    792.44 o 
  24   2   8     7256.22     6242.08    598.95 o 
  26   2   8     2651.68     4216.59    994.45 o 
  28   2   8    10078.12     9807.53    634.23 o 
  30   2   8      998.85      802.97    636.96 o 
  32   2   8      547.54     -316.53    662.01 o 
  34   2   8     2898.55     4497.32    764.05 o 
 -35   3   8     9408.73     9566.67    880.37 o 
 -33   3   8    34603.05    37150.70   1246.42 o 
 -31   3   8     3805.59     3855.66    581.40 o 
 -29   3   8    63404.46    61306.48   1619.91 o 
 -27   3   8      303.31     -253.40    355.12 o 
 -25   3   8    24621.05    24288.93   1232.59 o 
 -23   3   8    23955.08    23192.91    861.57 o 
 -21   3   8    14332.46    15433.12    511.37 o 
 -19   3   8     2967.48     3355.23    284.85 o 
 -17   3   8    52803.19    50817.71   1124.06 o 
 -15   3   8    57786.84    57388.66   1118.72 o 
 -13   3   8    55431.62    53091.76   1031.40 o 
 -11   3   8     9153.36    10340.93    338.33 o 
  -9   3   8    26431.95    30925.56    894.60 o 
  -7   3   8    25028.85    26987.36    566.80 o 
  -5   3   8   116626.84   124299.52   2179.04 o 
  -3   3   8    79703.37    77259.15   1380.63 o 
  -1   3   8   212305.05   208489.84   3952.17 o 
   1   3   8   125101.89   127710.66   2429.45 o 
   3   3   8    47784.43    41656.01    849.44 o 
   5   3   8      482.05      676.17    115.58 o 
   7   3   8    23402.42    23950.91    739.89 o 
   9   3   8     7060.06     8412.10    273.57 o 
  11   3   8     7209.25     6890.60    295.53 o 
  13   3   8     7229.72     6630.69    292.79 o 
  15   3   8    27351.51    26510.03    723.88 o 
  17   3   8    79612.48    77793.07   1593.42 o 
  19   3   8     6920.84     6293.72    421.61 o 
  21   3   8    24937.17    25002.64    933.62 o 
  23   3   8     9581.45     9664.95    699.77 o 
  25   3   8       49.11      101.91    494.57 o 
  27   3   8     3721.40     2940.88    585.82 o 
  29   3   8     9958.10    10946.09    793.00 o 
  31   3   8     1593.60     1579.39    663.03 o 
  33   3   8     5859.63     8777.84    859.35 o 
 -34   4   8      126.35      756.93    796.84 o 
 -32   4   8     3243.46     4322.35    593.02 o 
 -30   4   8     2547.74     1898.13    528.63 o 
 -28   4   8      252.18      473.39    530.86 o 
 -26   4   8     9348.51     9108.10    509.69 o 
 -24   4   8    10122.83    11166.36    463.81 o 
 -22   4   8     3406.32     2800.89    312.54 o 
 -20   4   8    42034.91    41891.74    992.17 o 
 -18   4   8     4994.97     5127.70    311.15 o 
 -16   4   8    99443.86    98363.90   1811.56 o 
 -14   4   8    19416.54    19697.09    503.40 o 
 -12   4   8    73369.27    68910.22   1290.79 o 
 -10   4   8    61687.50    63137.52   1180.64 o 
  -8   4   8    20223.97    20799.06    468.33 o 
  -6   4   8    56814.21    56382.20   1045.83 o 
  -4   4   8   117554.56   119119.26   2086.67 o 
  -2   4   8    13715.98    14451.30    394.19 o 
   0   4   8   251370.70   245585.22   5170.36 o 
   2   4   8    22889.52    21476.82    449.69 o 
   4   4   8    18703.48    17047.42    383.21 o 
   6   4   8    32713.35    30578.64    610.69 o 
   8   4   8     6450.62     6375.00    245.84 o 
  10   4   8   143805.88   153051.91   2666.32 o 
  12   4   8   142134.86   146076.23   2556.92 o 
  14   4   8   131199.81   135682.67   2598.54 o 
  16   4   8   192351.38   190963.03   3954.49 o 
  18   4   8    36513.52    35547.95    855.47 o 
  20   4   8    12050.78    14460.56   1906.81 o 
  22   4   8    29398.22    29838.09    932.58 o 
  24   4   8      630.05      816.68    407.19 o 
  26   4   8    73587.65    74746.47   2153.28 o 
  28   4   8    43930.46    42790.93   1489.92 o 
  30   4   8    44118.28    43739.44   1550.10 o 
  32   4   8    45097.38    45521.11   1617.34 o 
  34   4   8    15766.44    15769.02   1023.45 o 
 -33   5   8    14819.13    16409.20   1007.76 o 
 -31   5   8     1982.63     1371.54    669.72 o 
 -29   5   8    65512.52    66908.57   1763.53 o 
 -27   5   8      941.59      473.18    397.68 o 
 -25   5   8    37497.24    36162.97    963.73 o 
 -23   5   8    81050.05    81192.02   1578.64 o 
 -21   5   8      119.97     -139.54    227.48 o 
 -19   5   8    92142.11    93065.00   1748.88 o 
 -17   5   8       14.65       14.46    227.95 o 
 -15   5   8     1474.48     1165.70    219.73 o 
 -13   5   8    60894.83    62855.71   1201.07 o 
 -11   5   8      406.04      642.64    274.43 o 
  -9   5   8    62759.38    60956.59   1142.34 o 
  -7   5   8    86716.88    85440.16   1530.79 o 
  -5   5   8     2953.11     3448.28    220.32 o 
  -3   5   8   182398.47   181316.02   3461.71 o 
  -1   5   8      215.17      647.32    148.54 o 
   1   5   8    79906.20    81115.19   1600.10 o 
   3   5   8    57654.88    60232.31   1199.15 o 
   5   5   8    12280.38    11896.57    312.03 o 
   7   5   8    70886.54    72078.05   1303.87 o 
   9   5   8    83841.34    84230.15   1655.45 o 
  11   5   8     1572.42     2528.72    261.92 o 
  13   5   8   117018.95   117746.82   2087.72 o 
  15   5   8    25747.10    26795.39    850.44 o 
  17   5   8    12723.10    11510.91    435.37 o 
  19   5   8      748.93      609.30    405.73 o 
  21   5   8     1662.49     1838.11    363.25 o 
  23   5   8    33465.16    32611.81   2222.17 o 
  25   5   8    36132.07    37669.80   1709.60 o 
  27   5   8     5170.61     4702.24    650.18 o 
  29   5   8    40535.26    39784.23   1482.85 o 
  31   5   8     5913.76     4801.19    750.92 o 
  33   5   8     3863.66     3230.49    784.26 o 
 -34   6   8    16082.63    16128.51   1053.53 o 
 -32   6   8     2732.70     2643.27   1056.47 o 
 -30   6   8    50578.88    51333.46   1750.30 o 
 -28   6   8    17249.79    18016.19    810.53 o 
 -26   6   8    64576.74    67084.34   1525.57 o 
 -24   6   8    13363.09    13443.56    628.15 o 
 -22   6   8    20820.98    21422.64    785.69 o 
 -20   6   8      156.60       77.04    270.96 o 
 -18   6   8    23666.38    23931.14    622.05 o 
 -16   6   8     5586.80     5502.16    307.66 o 
 -14   6   8   135332.98   138361.03   2467.70 o 
 -12   6   8    76459.91    78152.97   1446.55 o 
 -10   6   8   134620.11   132824.75   2351.13 o 
  -8   6   8    39803.41    37950.76    754.43 o 
  -6   6   8     4278.45     5313.53    285.43 o 
  -4   6   8      526.61      521.38    176.23 o 
  -2   6   8      463.70      969.78    164.59 o 
   0   6   8     5565.00     5804.28    254.06 o 
   2   6   8   154410.44   152704.42   2650.35 o 
   4   6   8   142157.28   143843.13   2744.58 o 
   6   6   8   238306.56   237544.59   4087.19 o 
   8   6   8    77043.34    77326.03   1399.64 o 
  10   6   8     4245.02     3965.78    294.86 o 
  12   6   8     9271.48     9070.65    306.47 o 
  14   6   8   105527.09   109511.72   2134.47 o 
  16   6   8    47796.79    48329.60   1071.12 o 
  18   6   8     1025.21     2288.44    996.06 o 
  20   6   8      998.53      982.93    353.23 o 
  22   6   8    35507.81    34423.89   1186.46 o 
  24   6   8     3477.61     2467.95    620.40 o 
  26   6   8     4943.44     6488.74    661.61 o 
  28   6   8        7.47     -734.51    569.01 o 
  30   6   8    18227.90    18303.77   1011.08 o 
  32   6   8      930.09      956.06    706.65 o 
 -33   7   8      204.26    -1018.00    678.67 o 
 -31   7   8    33025.82    33751.80   1364.81 o 
 -29   7   8      355.04      468.88    954.19 o 
 -27   7   8    18093.00    18662.08    815.44 o 
 -25   7   8    33500.31    33449.02   1042.80 o 
 -23   7   8    72231.28    71359.52   1428.97 o 
 -21   7   8    49209.21    48674.14   1047.02 o 
 -19   7   8    38042.40    37497.60    850.23 o 
 -17   7   8     2754.13     2827.92    327.98 o 
 -15   7   8   218507.28   218616.66   3823.79 o 
 -13   7   8    35507.13    34361.59    739.66 o 
 -11   7   8     2046.11     2806.72    455.11 o 
  -9   7   8    98774.90   100079.05   1799.13 o 
  -7   7   8    16397.43    15256.04    396.97 o 
  -5   7   8    27873.85    30660.70    684.51 o 
  -3   7   8    24384.40    21545.52    470.26 o 
  -1   7   8     3270.94     3729.29    228.52 o 
   1   7   8   382102.47   381194.59   6501.23 o 
   3   7   8      425.40      710.04    201.30 o 
   5   7   8   324230.75   333469.06   5702.34 o 
   7   7   8    34331.38    33703.31    676.39 o 
   9   7   8     2307.51     2845.81    272.48 o 
  11   7   8     3554.84     4140.65    311.30 o 
  13   7   8    24889.64    26257.31    602.56 o 
  15   7   8      236.24      977.26    383.93 o 
  17   7   8   208062.38   202228.67   4353.28 o 
  19   7   8     5800.44     5725.97    577.01 o 
  21   7   8    46452.25    48259.46   1496.82 o 
  23   7   8     1728.97      648.72    490.02 o 
  25   7   8     1068.00     1248.36    553.22 o 
  27   7   8    36699.68    33055.16   1287.23 o 
  29   7   8    15161.89    12912.92    884.62 o 
  31   7   8     4711.68     5606.08    781.60 o 
  33   7   8    19172.86    20484.76   1139.17 o 
 -32   8   8      171.64     -372.09    707.81 o 
 -30   8   8      906.21      591.88    696.42 o 
 -28   8   8     1651.06     2062.60    493.35 o 
 -26   8   8     7156.49     7085.45   1045.29 o 
 -24   8   8    11079.69    11457.66    899.71 o 
 -22   8   8      195.93       97.53    314.19 o 
 -20   8   8     1895.06     2423.09    320.00 o 
 -18   8   8     4459.34     4482.46    324.66 o 
 -16   8   8       21.56      -74.78    255.33 o 
 -14   8   8     1405.85     1486.01    235.58 o 
 -12   8   8    24796.48    25568.55    597.78 o 
 -10   8   8     3482.83     3861.13    229.65 o 
  -8   8   8    26523.67    25561.27    571.78 o 
  -6   8   8    48067.48    47015.82    988.32 o 
  -4   8   8    19349.71    17673.05    420.12 o 
  -2   8   8    31090.47    31177.47    635.87 o 
   0   8   8     3160.75     2566.77    162.82 o 
   2   8   8      285.27      229.80    134.62 o 
   4   8   8    39122.27    38082.29   1218.01 o 
   6   8   8       36.84      559.16    151.12 o 
   8   8   8    75018.98    76617.80   1399.51 o 
  10   8   8   107600.61   109643.35   1956.04 o 
  12   8   8    41336.16    43154.05   1386.22 o 
  14   8   8    71801.52    75218.95   1963.18 o 
  16   8   8     3174.10     3062.60    368.06 o 
  18   8   8     1312.54     1780.79    373.01 o 
  20   8   8      833.56      857.92    381.40 o 
  22   8   8      999.45     2229.77    528.73 o 
  24   8   8      924.73     2000.10    935.83 o 
  26   8   8    33974.50    35364.39   1336.45 o 
  28   8   8    22915.90    21560.94   1072.22 o 
  30   8   8    28772.33    29428.68   1321.77 o 
  32   8   8     2000.80     2128.30    724.05 o 
 -31   9   8     8425.34    10539.18   1392.76 o 
 -29   9   8     9953.12    11416.70    828.37 o 
 -27   9   8    12631.67    12616.36    726.32 o 
 -25   9   8    14364.08    15466.20    760.17 o 
 -23   9   8     8896.15     8514.75    586.39 o 
 -21   9   8    21021.19    21525.77    712.92 o 
 -19   9   8     6594.47     6247.07    368.75 o 
 -17   9   8    51419.52    54833.66   1226.74 o 
 -15   9   8    21428.82    22491.29    658.41 o 
 -13   9   8     6223.76     7559.20    408.75 o 
 -11   9   8    60728.09    61760.67   1183.41 o 
  -9   9   8    36526.81    37189.43    769.48 o 
  -7   9   8    30610.03    30086.65    998.95 o 
  -5   9   8    47185.02    48866.07   1170.33 o 
  -3   9   8    74211.02    76954.69   1402.34 o 
  -1   9   8    72097.80    69537.78   1456.69 o 
   1   9   8   161473.55   164299.64   2867.14 o 
   3   9   8    19359.66    18951.70    453.87 o 
   5   9   8    71550.98    69854.62   1406.79 o 
   7   9   8    50406.09    46110.28    898.89 o 
   9   9   8    41736.37    40786.85    914.16 o 
  11   9   8     5812.76     6066.50    326.60 o 
  13   9   8    62164.85    62996.44   1406.71 o 
  15   9   8    44552.90    41776.21   1542.97 o 
  17   9   8    47070.88    47145.00   1234.35 o 
  19   9   8      108.32      133.25    375.49 o 
  21   9   8    40685.76    41171.14   1175.45 o 
  23   9   8    26620.18    27578.42   1104.52 o 
  25   9   8    37426.55    35487.29   1342.55 o 
  27   9   8     1021.47     1644.37    653.72 o 
  29   9   8    17328.40    16304.55   1474.43 o 
  31   9   8    16943.71    15979.18   1057.08 o 
 -30  10   8    35830.15    37946.59   1913.04 o 
 -28  10   8     2225.63     1185.69    607.32 o 
 -26  10   8    76381.99    77358.17   2279.95 o 
 -24  10   8    10951.77    11123.03    782.07 o 
 -22  10   8    75915.51    75651.47   1874.47 o 
 -20  10   8    36395.42    36594.20    970.44 o 
 -18  10   8    77002.03    78254.13   1675.07 o 
 -16  10   8    42288.07    42351.92    915.72 o 
 -14  10   8   117158.20   117419.81   2392.90 o 
 -12  10   8     4723.03     4179.84    303.51 o 
 -10  10   8    53068.70    51564.99   1022.36 o 
  -8  10   8     1099.19     1216.62    185.78 o 
  -6  10   8     1566.48     2052.56    197.42 o 
  -4  10   8    30666.27    30774.03    653.42 o 
  -2  10   8     8545.81     8404.72    288.83 o 
   0  10   8    29751.37    29441.14    626.86 o 
   2  10   8    74416.02    72898.35   1429.87 o 
   4  10   8     3639.72     3099.69    204.48 o 
   6  10   8    40814.20    38071.45    963.80 o 
   8  10   8     2063.54     1193.03    242.58 o 
  10  10   8     5649.55     5983.14    331.72 o 
  12  10   8    24959.18    24833.50    673.56 o 
  14  10   8      539.61     1150.00    325.31 o 
  16  10   8    29362.65    30281.75   1053.22 o 
  18  10   8    64376.52    64401.37   1796.39 o 
  20  10   8       29.72      169.25    601.96 o 
  22  10   8     6743.59     6358.51    538.38 o 
  24  10   8    17182.92    16240.09    895.63 o 
  26  10   8    30297.43    29742.43   1254.14 o 
  28  10   8     5352.18     4864.28    836.92 o 
  30  10   8    10862.22    11162.39    940.30 o 
 -29  11   8     2442.06     1833.46    669.53 o 
 -27  11   8     1257.21     1707.88    641.56 o 
 -25  11   8    12261.53    11247.04    801.58 o 
 -23  11   8     3082.50     4101.51    596.50 o 
 -21  11   8       14.00      368.39    449.16 o 
 -19  11   8    69472.43    67871.63   1872.23 o 
 -17  11   8    10993.65    10300.82    564.77 o 
 -15  11   8    45450.54    44438.29   1350.85 o 
 -13  11   8     3308.34     2726.63    347.98 o 
 -11  11   8      329.97      230.04    248.20 o 
  -9  11   8     8049.98     7154.96    406.77 o 
  -7  11   8    46070.80    47532.93   1067.52 o 
  -5  11   8      390.40      527.42    192.78 o 
  -3  11   8   192352.00   195273.97   3514.82 o 
  -1  11   8     5142.25     5406.17    254.41 o 
   1  11   8    89304.87    87586.29   1842.15 o 
   3  11   8    21588.80    21741.30   1024.45 o 
   5  11   8    25681.92    23579.17    628.81 o 
   7  11   8     6356.57     6829.61    469.35 o 
   9  11   8    58030.77    57851.18   1245.46 o 
  11  11   8     9891.76    10616.52    431.69 o 
  13  11   8    77527.68    81430.27   1694.64 o 
  15  11   8        7.58      244.29    352.10 o 
  17  11   8    49266.73    51146.29   1527.88 o 
  19  11   8     3174.55     2123.68    654.10 o 
  21  11   8    48393.04    45483.96   1711.08 o 
  23  11   8     1416.42     1450.70    733.94 o 
  25  11   8    43656.67    40299.43   1825.10 o 
  27  11   8      196.02      -52.87    730.59 o 
  29  11   8    32500.62    32824.44   1441.86 o 
 -28  12   8     3781.95     3277.37    710.89 o 
 -26  12   8     1613.12     1828.10    642.39 o 
 -24  12   8     2030.54     2132.28    640.51 o 
 -22  12   8     4715.52     4684.21    634.66 o 
 -20  12   8     7180.85     7935.97    574.32 o 
 -18  12   8      208.71     -600.54    467.40 o 
 -16  12   8     9773.65    10731.89    578.65 o 
 -14  12   8    13497.08    12100.87    584.72 o 
 -12  12   8     4014.62     4293.82    412.37 o 
 -10  12   8    11090.21    11608.74    517.31 o 
  -8  12   8     7334.38     7824.38    385.14 o 
  -6  12   8       26.37      299.34    251.26 o 
  -4  12   8    25183.99    25031.63    679.05 o 
  -2  12   8     5238.46     4793.62    308.31 o 
   0  12   8    35856.04    37643.52    878.64 o 
   2  12   8     4015.98     3684.47    347.59 o 
   4  12   8     2501.32     1944.66    312.16 o 
   6  12   8    27556.61    25392.89    874.16 o 
   8  12   8     3238.65     2972.26    298.23 o 
  10  12   8     1083.80     1172.15    288.49 o 
  12  12   8    10730.73    10663.49    461.45 o 
  14  12   8     2580.40     2124.20    401.02 o 
  16  12   8    32789.48    32593.22   1014.61 o 
  18  12   8     4448.33     4787.93    569.01 o 
  20  12   8       21.30     -251.76    289.72 o 
  22  12   8      930.67      827.36    489.30 o 
  24  12   8     4515.29     5482.66    732.79 o 
  26  12   8       15.64       -0.98    629.42 o 
  28  12   8      566.89      564.36    716.87 o 
 -27  13   8     9700.67    10130.55    872.24 o 
 -25  13   8     1876.13     1753.32    675.74 o 
 -23  13   8      321.77      179.48    593.75 o 
 -21  13   8     1998.16     2327.78    592.67 o 
 -19  13   8      116.37      144.44    522.90 o 
 -17  13   8     4094.46     4882.47    507.16 o 
 -15  13   8    40664.10    38667.81   1175.48 o 
 -13  13   8    83511.27    83592.91   1985.48 o 
 -11  13   8    30009.02    28564.38   1368.80 o 
  -9  13   8    34427.14    31075.24    917.47 o 
  -7  13   8       42.11      128.45    268.39 o 
  -5  13   8     8824.11     8681.70    404.13 o 
  -3  13   8    21944.63    22626.06    642.88 o 
  -1  13   8      990.33     1523.60    497.68 o 
   1  13   8   174085.84   167858.53   3668.78 o 
   3  13   8    55047.71    57815.35   1431.55 o 
   5  13   8    83958.54    80286.91   3199.38 o 
   7  13   8     9823.83     9027.18    597.88 o 
   9  13   8      384.87      739.08    333.10 o 
  11  13   8    12686.50    13559.40    595.07 o 
  13  13   8    35494.86    36539.28   1545.68 o 
  15  13   8     6283.53     5358.29    481.98 o 
  17  13   8    95865.89    89092.48   2128.07 o 
  19  13   8      800.90     1581.60    460.32 o 
  21  13   8    14851.79    14296.01    836.33 o 
  23  13   8      307.60      546.20    583.69 o 
  25  13   8    12624.35    13899.75   1011.81 o 
  27  13   8     1294.92     -202.85    916.98 o 
 -26  14   8    59602.86    61474.77   2654.57 o 
 -24  14   8      198.91       72.64    640.90 o 
 -22  14   8    83643.66    85576.94   3250.86 o 
 -20  14   8      992.91     1248.67    812.90 o 
 -18  14   8    15796.48    16964.20    819.99 o 
 -16  14   8    56901.18    54596.28   1451.88 o 
 -14  14   8     2299.11     2751.38    445.38 o 
 -12  14   8    71823.23    69520.95   1988.50 o 
 -10  14   8    56225.73    57440.13   1467.53 o 
  -8  14   8     2430.80     2904.06    388.91 o 
  -6  14   8   140032.72   133371.02   3166.88 o 
  -4  14   8      701.96      985.13    342.12 o 
  -2  14   8    21747.06    22066.25    749.16 o 
   0  14   8   138703.34   134552.56   3003.83 o 
   2  14   8     5527.97     4690.24    409.08 o 
   4  14   8    36585.62    35924.31   1024.92 o 
   6  14   8     8925.31     8621.52    508.34 o 
   8  14   8    28650.98    31665.08   1133.32 o 
  10  14   8    44090.73    42235.48   1165.98 o 
  12  14   8     1228.92     1621.23    389.40 o 
  14  14   8      282.12      150.89    485.67 o 
  16  14   8    28574.40    28953.80   1153.72 o 
  18  14   8    27920.42    27505.53   1195.06 o 
  20  14   8     4105.37     5246.27    688.68 o 
  22  14   8     6288.30     7227.29    757.00 o 
  24  14   8    13802.22    13266.74   1740.44 o 
  26  14   8     5007.45     4039.13   1412.05 o 
 -23  15   8    11579.31    12088.50    922.18 o 
 -21  15   8     3276.52     2872.52    687.66 o 
 -19  15   8      717.26      762.07    574.89 o 
 -17  15   8     7221.55     7902.29    797.63 o 
 -15  15   8     1854.39     1711.09    462.84 o 
 -13  15   8     2639.23     3491.28    537.59 o 
 -11  15   8    42673.09    42539.40   1203.95 o 
  -9  15   8    29629.28    29964.34    941.00 o 
  -7  15   8    82521.51    74861.50   2095.28 o 
  -5  15   8     1921.13     2104.44    541.15 o 
  -3  15   8    54077.17    50361.51   1534.03 o 
  -1  15   8     3489.61     2601.60    392.24 o 
   1  15   8    13049.13    14769.58    867.39 o 
   3  15   8    12855.00    11572.60    573.13 o 
   5  15   8    10502.23    11801.72    597.85 o 
   7  15   8     6486.56     6721.95    490.52 o 
   9  15   8   113855.17   113924.25   2613.03 o 
  11  15   8     9411.42     7827.21    536.00 o 
  13  15   8   113381.13   109660.81   2974.27 o 
  15  15   8    12463.23    11665.27    795.84 o 
  17  15   8    15800.87    16442.50    920.53 o 
  19  15   8    11261.26    10206.64    800.61 o 
  21  15   8     1624.48     1471.97    636.96 o 
  23  15   8    20117.32    20259.99   1105.52 o 
 -22  16   8     4125.96     3796.58    739.88 o 
 -20  16   8       88.26      398.63    649.67 o 
 -18  16   8    38455.04    39620.38   1298.71 o 
 -16  16   8     3534.19     4848.61    539.08 o 
 -14  16   8     2048.16     2780.90    564.60 o 
 -12  16   8    36150.78    36944.63   1398.25 o 
 -10  16   8    10878.26     9656.55    686.52 o 
  -8  16   8    41390.84    37589.10   1666.70 o 
  -6  16   8    33364.47    30953.05   1125.77 o 
  -4  16   8    14871.87    13007.11    726.93 o 
  -2  16   8   110492.73   103463.48   2791.46 o 
   0  16   8      137.23      266.87    486.65 o 
   2  16   8     1744.10     2176.67    399.62 o 
   4  16   8    13588.28    13248.00    630.68 o 
   6  16   8     4501.64     4726.55    476.24 o 
   8  16   8    84924.70    79001.24   1967.03 o 
  10  16   8    30568.05    30468.73    998.86 o 
  12  16   8     8138.25     8009.52    695.00 o 
  14  16   8   107196.12    99323.63   3253.83 o 
  16  16   8      117.07      350.08    577.42 o 
  18  16   8    10322.96    10254.53    817.36 o 
  20  16   8    20316.95    21451.72   1213.26 o 
  22  16   8      221.46      -28.85    669.72 o 
 -19  17   8     2036.02     2413.40   1001.57 o 
 -17  17   8    11255.20    12090.00    722.89 o 
 -15  17   8     1363.15      851.12    530.86 o 
 -13  17   8    17750.64    17144.22    899.42 o 
 -11  17   8      116.94      496.10    547.77 o 
  -9  17   8    24269.99    22897.87   1016.65 o 
  -7  17   8    20183.31    20099.70    948.59 o 
  -5  17   8    11606.74    11021.21   1088.41 o 
  -3  17   8    37605.16    37550.89   1290.93 o 
  -1  17   8     8584.02     9427.52    704.65 o 
   1  17   8     1267.69      883.09    565.86 o 
   3  17   8     9721.05    10673.87    721.95 o 
   5  17   8     1164.95     1711.06    449.64 o 
   7  17   8     5872.24     5444.15    522.57 o 
   9  17   8    27094.83    26300.21   1124.70 o 
  11  17   8      343.88      737.34    576.63 o 
  13  17   8    78030.66    75577.43   2341.44 o 
  15  17   8      360.04       63.84    650.60 o 
  17  17   8     5358.35     4512.41    726.10 o 
  19  17   8     4960.92     5690.73    757.90 o 
 -18  18   8      794.04     1386.07    666.56 o 
 -16  18   8     4717.08     5102.21    817.56 o 
 -14  18   8    19864.85    20939.50   1096.40 o 
 -12  18   8     1231.22     1610.01    585.29 o 
 -10  18   8    32909.41    35864.28   1577.88 o 
  -8  18   8     2452.15     2935.98    610.38 o 
  -6  18   8       39.69      683.79    520.65 o 
  -4  18   8     7594.59     8688.55    685.61 o 
  -2  18   8    11694.38    13053.23   1404.81 o 
   0  18   8      983.63      491.44    573.03 o 
   2  18   8     5041.29     6044.79    645.59 o 
   4  18   8        4.26     1082.38    520.09 o 
   6  18   8    23204.15    23690.08   1039.66 o 
   8  18   8     6280.72     5332.57    558.88 o 
  10  18   8       76.46      514.39    463.81 o 
  12  18   8     7400.49     8364.26    996.22 o 
  14  18   8     4297.60     4012.92    688.67 o 
  16  18   8       62.28      495.06    656.54 o 
 -13  19   8     6510.90     7054.85    760.16 o 
 -11  19   8     5757.42     5778.49    684.24 o 
  -9  19   8      306.98      490.77    597.00 o 
  -7  19   8    22270.95    21467.13   1051.74 o 
  -5  19   8    12488.40    13306.50    866.55 o 
  -3  19   8     3259.70     3723.25    623.15 o 
  -1  19   8    30649.86    32453.64   1256.88 o 
   1  19   8      436.55     1285.95    543.93 o 
   3  19   8      827.49     1385.50    580.62 o 
   5  19   8     8006.30     7599.25   1264.83 o 
   7  19   8     5314.58     6905.75    695.28 o 
   9  19   8    14867.77    15065.68    891.28 o 
  11  19   8     3525.49     2951.81    832.07 o 
  13  19   8     1166.42     1981.54    668.66 o 
 -10  20   8     4209.40     5529.70    731.62 o 
  -8  20   8    12541.64    13854.23   1355.36 o 
  -6  20   8    10840.03    12375.77    865.52 o 
  -4  20   8     1791.03     2313.55    644.24 o 
  -2  20   8    23897.47    23134.99   1164.96 o 
   0  20   8    57724.71    59876.99   1891.19 o 
   2  20   8    31570.77    29938.39   1246.11 o 
   4  20   8    83530.09    83006.76   2420.51 o 
   6  20   8    22921.21    26223.53   1196.10 o 
   8  20   8    12581.64    11928.14    843.00 o 
 -35   1   9    13624.27    12944.50    804.04 o 
 -33   1   9     5561.43     5663.16    633.33 o 
 -31   1   9    25036.35    25908.36   1004.79 o 
 -29   1   9     5385.64     4787.76    548.47 o 
 -27   1   9    47730.09    49093.76   1374.91 o 
 -25   1   9     1153.60     1498.26    329.82 o 
 -23   1   9    51364.73    49162.31   1091.18 o 
 -21   1   9      801.29      315.14    265.42 o 
 -19   1   9    23491.22    25328.93    638.65 o 
 -17   1   9     1301.35     1481.92    255.23 o 
 -15   1   9    70276.67    72248.48   1506.28 o 
 -13   1   9     2988.36     3532.92    259.87 o 
 -11   1   9   284622.41   277070.13   5264.76 o 
  -9   1   9    34430.55    32679.13    912.97 o 
  -7   1   9   172805.83   162571.42   2837.61 o 
  -5   1   9    27072.80    27488.97    564.64 o 
  -3   1   9      570.41      518.40    114.42 o 
  -1   1   9    70100.45    67062.70   1431.87 o 
   1   1   9    10058.71     8818.55    255.56 o 
   3   1   9    27324.29    27003.70    586.75 o 
   5   1   9   123489.89   114030.88   2494.15 o 
   7   1   9    19682.38    19989.39    501.77 o 
   9   1   9    52129.94    50023.57    948.70 o 
  11   1   9    14840.21    15950.48    414.92 o 
  13   1   9    37104.13    37880.10    833.05 o 
  15   1   9    61205.50    62365.66   1275.73 o 
  17   1   9     4373.18     4744.13    522.07 o 
  19   1   9    43437.65    43780.04   1314.14 o 
  21   1   9    33139.58    32009.11   1346.18 o 
  23   1   9    10065.99     9134.10   1444.89 o 
  25   1   9     1868.06     1016.26    398.64 o 
  27   1   9     6656.29     6071.25    644.62 o 
  29   1   9    11007.14    10258.96    788.89 o 
  31   1   9     7117.47     5099.62    680.16 o 
  33   1   9    11691.05    11866.07   1113.85 o 
 -34   2   9      489.76      557.78    582.01 o 
 -32   2   9     1255.41      781.93    542.37 o 
 -30   2   9     6329.63     5259.24    579.94 o 
 -28   2   9    67075.70    65760.80   1711.43 o 
 -26   2   9    11564.69    11001.99    533.41 o 
 -24   2   9       19.42       77.86    291.09 o 
 -22   2   9       37.40      231.65    279.14 o 
 -20   2   9    62369.52    62989.55   1248.70 o 
 -18   2   9     4858.57     5093.59    341.80 o 
 -16   2   9    34287.23    34126.42    760.91 o 
 -14   2   9   128848.22   131924.36   2358.53 o 
 -12   2   9   356130.25   355856.06   6113.12 o 
 -10   2   9   202023.84   203052.77   3530.61 o 
  -8   2   9    31490.07    30084.56    631.55 o 
  -6   2   9    46743.02    46238.63    880.64 o 
  -4   2   9     6747.83     7237.80    236.03 o 
  -2   2   9    34934.19    33685.06    656.77 o 
   0   2   9   106651.02   100121.39   1771.19 o 
   2   2   9   123752.95   116411.34   2044.45 o 
   4   2   9   363167.28   348496.78   6261.44 o 
   6   2   9   220483.23   223092.81   4680.91 o 
   8   2   9   114641.09   122398.35   2348.47 o 
  10   2   9    84703.16    92072.21   1648.05 o 
  12   2   9     8765.75     9779.33    329.46 o 
  14   2   9     1751.77     1178.41    194.49 o 
  16   2   9   118135.39   117449.98   2428.08 o 
  18   2   9    56318.88    57621.04   2683.35 o 
  20   2   9   150584.50   158207.95   3999.25 o 
  22   2   9    86194.80    89458.83   2096.94 o 
  24   2   9    86830.79    89314.63   2125.40 o 
  26   2   9    30893.70    31071.47   1017.38 o 
  28   2   9    51667.14    50148.74   1411.07 o 
  30   2   9     1108.62      793.38    638.11 o 
  32   2   9    31032.50    31498.53   1339.70 o 
  34   2   9      752.78      314.74   2035.98 o 
 -33   3   9    11487.98    12236.04    779.78 o 
 -31   3   9    13806.01    13562.59    767.50 o 
 -29   3   9    42122.75    43146.50   1299.17 o 
 -27   3   9    47359.15    46483.81   1169.93 o 
 -25   3   9    17120.41    17736.22    585.34 o 
 -23   3   9    91627.30    91042.54   1742.15 o 
 -21   3   9       33.29       51.21    288.82 o 
 -19   3   9    16203.14    15975.25    557.60 o 
 -17   3   9     8329.75     8685.16    362.21 o 
 -15   3   9    15258.39    15848.52    466.09 o 
 -13   3   9    45224.64    45878.05    924.05 o 
 -11   3   9    27255.50    25599.93    588.54 o 
  -9   3   9     5589.95     5724.33    245.24 o 
  -7   3   9   531218.44   550649.69  10223.65 o 
  -5   3   9     2374.92     3072.03    612.40 o 
  -3   3   9   167571.14   172522.09   2993.94 o 
  -1   3   9    17147.37    16653.82    444.22 o 
   1   3   9    49458.84    52702.29    972.67 o 
   3   3   9    38210.86    39931.17    919.68 o 
   5   3   9      331.99      433.14    128.60 o 
   7   3   9    39705.81    41128.68    870.87 o 
   9   3   9   239290.84   240278.53   4131.66 o 
  11   3   9    18457.12    17822.78    597.22 o 
  13   3   9    74591.62    73715.68   1349.85 o 
  15   3   9     2643.17     3136.28    263.85 o 
  17   3   9    35346.09    34987.17    837.86 o 
  19   3   9     4062.49     4117.62    441.26 o 
  21   3   9    19027.53    18746.01    853.17 o 
  23   3   9    69773.91    68243.91   2573.72 o 
  25   3   9    20415.05    21287.68    835.20 o 
  27   3   9    11101.90    11300.56    800.61 o 
  29   3   9    17599.39    16841.89    951.01 o 
  31   3   9      336.34     -220.02    618.58 o 
  33   3   9     4599.75     4963.87   1425.42 o 
 -34   4   9    16670.13    17593.20   1053.96 o 
 -32   4   9     9739.17     9790.59    716.38 o 
 -30   4   9      588.66      701.94    527.15 o 
 -28   4   9    16819.59    17611.27    805.10 o 
 -26   4   9    90276.24    92901.99   1984.14 o 
 -24   4   9    33323.98    34831.74    845.85 o 
 -22   4   9    49169.08    48108.99   1129.60 o 
 -20   4   9    35251.77    36112.45    832.31 o 
 -18   4   9    25345.04    25405.87    677.20 o 
 -16   4   9    14605.66    14469.43    461.43 o 
 -14   4   9    14152.16    15248.15    456.43 o 
 -12   4   9    15667.44    15209.48    438.66 o 
 -10   4   9   131968.52   129111.17   2295.20 o 
  -8   4   9    49934.65    53061.54   1338.86 o 
  -6   4   9   181375.05   181606.13   3336.13 o 
  -4   4   9    46845.55    47854.58   1011.37 o 
  -2   4   9    15984.38    15049.21    425.29 o 
   0   4   9      759.66     1004.78    186.13 o 
   2   4   9    56303.45    58268.68   1066.93 o 
   4   4   9     3010.24     4245.22    188.47 o 
   6   4   9    59911.93    58559.93   1075.47 o 
   8   4   9    11261.18    11754.06    456.24 o 
  10   4   9    71729.88    73498.84   1339.11 o 
  12   4   9    46741.04    49742.40    958.73 o 
  14   4   9      416.87      821.14    167.66 o 
  16   4   9     5835.90     6546.65    361.37 o 
  18   4   9     2283.36     2897.32    328.15 o 
  20   4   9     8663.00     9787.62    535.60 o 
  22   4   9      280.99      368.39    371.25 o 
  24   4   9      979.27      951.20    415.92 o 
  26   4   9     2224.83     2518.14    714.55 o 
  28   4   9     6539.73     7485.74    719.01 o 
  30   4   9        5.68     -175.84    604.85 o 
  32   4   9       58.29     -795.39    650.75 o 
  34   4   9     6055.11     5932.48    825.10 o 
 -33   5   9    11709.18    12382.54    941.52 o 
 -31   5   9     8210.03     9515.64    942.52 o 
 -29   5   9     1489.00     1718.23    523.60 o 
 -27   5   9    52746.42    54829.59   1320.08 o 
 -25   5   9    13288.90    13253.66    577.13 o 
 -23   5   9    56397.19    55794.99   1288.59 o 
 -21   5   9    18831.79    18956.75    591.69 o 
 -19   5   9     4815.50     4628.69    387.65 o 
 -17   5   9    23191.25    23361.16    613.20 o 
 -15   5   9    11338.79    10823.76    385.96 o 
 -13   5   9    87575.13    87778.24   1623.03 o 
 -11   5   9    62493.10    63385.69   1202.93 o 
  -9   5   9   190607.75   194390.28   3387.54 o 
  -7   5   9    54330.30    54780.77   1033.59 o 
  -5   5   9     2457.35     2303.96    145.20 o 
  -3   5   9      482.05      609.61    164.41 o 
  -1   5   9     7117.71     7689.05    683.94 o 
   1   5   9    43551.92    45257.61    956.21 o 
   3   5   9   221231.48   215003.77   3698.08 o 
   5   5   9   130544.94   130920.04   2290.96 o 
   7   5   9   371643.78   368635.59   6293.81 o 
   9   5   9      414.23      383.25    201.54 o 
  11   5   9      332.04      368.97    166.44 o 
  13   5   9    17585.35    17226.75    450.81 o 
  15   5   9    29826.35    30866.74    765.04 o 
  17   5   9     1664.81     3658.09    473.98 o 
  19   5   9    83069.29    84924.19   3185.16 o 
  21   5   9     3222.20     3157.34    597.13 o 
  23   5   9   157636.11   157011.92   4041.37 o 
  25   5   9     3079.12     3617.42    583.22 o 
  27   5   9     2963.92     3256.97    642.38 o 
  29   5   9     9065.64     8119.63    781.60 o 
  31   5   9     1363.24      576.60    769.69 o 
  33   5   9     3502.91     3570.64    762.44 o 
 -32   6   9       17.58     -301.59    907.02 o 
 -30   6   9        0.63     -927.62    837.85 o 
 -28   6   9    21170.92    20728.35    773.12 o 
 -26   6   9    14113.33    14344.60    695.83 o 
 -24   6   9      569.37      424.30    359.14 o 
 -22   6   9    15594.28    15343.56    539.30 o 
 -20   6   9   136095.06   135728.53   2475.09 o 
 -18   6   9    10680.77    10804.26    428.51 o 
 -16   6   9    10936.38    10614.57    399.47 o 
 -14   6   9     7729.24     8443.54    345.67 o 
 -12   6   9    42406.44    41247.77    846.42 o 
 -10   6   9    73622.88    74861.45   1389.79 o 
  -8   6   9    18752.92    19877.24    474.24 o 
  -6   6   9    15470.59    15081.17    411.20 o 
  -4   6   9   116568.59   114253.52   2237.37 o 
  -2   6   9     1413.39     1531.07    189.56 o 
   0   6   9    26038.73    23523.45    638.18 o 
   2   6   9   183199.38   187059.56   3237.50 o 
   4   6   9     5925.44     6392.77    253.52 o 
   6   6   9   143083.80   148867.75   2595.03 o 
   8   6   9    49598.50    50800.50    967.95 o 
  10   6   9     1698.99     1773.12    175.74 o 
  12   6   9   101033.20   102199.06   1835.17 o 
  14   6   9      116.99      389.62    186.06 o 
  16   6   9    76850.63    76922.86   1593.95 o 
  18   6   9    78477.09    76658.65   2053.52 o 
  20   6   9     6989.95     7343.55   1024.58 o 
  22   6   9    45272.68    48588.19   2365.47 o 
  24   6   9     7709.29     7365.24    783.97 o 
  26   6   9      227.56      231.76    635.13 o 
  28   6   9    36246.13    36653.97   1400.68 o 
  30   6   9      230.80      -28.06    637.56 o 
  32   6   9    29644.77    30777.64   1344.19 o 
 -33   7   9    10667.14    10220.48    934.80 o 
 -31   7   9     3228.86     5196.13   1278.92 o 
 -29   7   9    12726.97    12698.40    890.68 o 
 -27   7   9    38882.49    38775.92   1375.32 o 
 -25   7   9      397.89      701.25    396.67 o 
 -23   7   9     5002.48     4336.83    391.25 o 
 -21   7   9     2961.45     2671.75    336.08 o 
 -19   7   9      203.12       70.27    270.33 o 
 -17   7   9    62312.04    60757.88   1212.17 o 
 -15   7   9    35554.83    37013.82    811.79 o 
 -13   7   9    36557.64    37904.47    808.07 o 
 -11   7   9    44084.89    44198.04    892.61 o 
  -9   7   9     2619.24     3269.42    210.69 o 
  -7   7   9     5763.91     6214.44    307.14 o 
  -5   7   9    51761.11    55363.36   1039.06 o 
  -3   7   9     1952.29     2416.43    219.49 o 
  -1   7   9   116970.00   109262.20   2143.45 o 
   1   7   9    34361.63    35616.88    800.59 o 
   3   7   9   128405.24   120847.45   2129.86 o 
   5   7   9    14758.42    14739.03    381.83 o 
   7   7   9    65181.96    67598.42   1243.08 o 
   9   7   9     9993.86    10012.03    325.21 o 
  11   7   9    37165.74    39411.55    797.16 o 
  13   7   9       62.57       73.92    182.23 o 
  15   7   9    80632.17    83215.30   1915.23 o 
  17   7   9    29177.16    29245.24   1049.39 o 
  19   7   9    41962.65    41132.36   1280.65 o 
  21   7   9     1734.50     1589.36    529.42 o 
  23   7   9     4329.82     4266.51    585.82 o 
  25   7   9      148.74      827.83    555.25 o 
  27   7   9    14627.00    13843.46    876.63 o 
  29   7   9     4867.91     2913.95    692.28 o 
  31   7   9    28024.53    27056.04   1655.71 o 
 -32   8   9    10916.32     9556.16   1137.08 o 
 -30   8   9     3198.76     4006.56    905.59 o 
 -28   8   9    36467.91    35337.85   1163.51 o 
 -26   8   9     9808.08     9822.62    857.91 o 
 -24   8   9   144191.92   148446.86   3356.53 o 
 -22   8   9    36350.39    37762.84    896.78 o 
 -20   8   9    96890.50    98055.59   1864.73 o 
 -18   8   9    55787.12    54821.84   1128.82 o 
 -16   8   9     6830.79     7131.71    355.49 o 
 -14   8   9    15963.81    15777.95    709.95 o 
 -12   8   9    39693.68    38153.84    805.66 o 
 -10   8   9     7193.53     7368.93    295.12 o 
  -8   8   9   281040.13   270600.88   6805.08 o 
  -6   8   9    43563.34    41691.21   1074.10 o 
  -4   8   9    80744.29    84296.64   1527.42 o 
  -2   8   9    55740.13    51728.93   1097.86 o 
   0   8   9    24560.76    23421.08    515.64 o 
   2   8   9    23064.25    22738.12    509.40 o 
   4   8   9    12552.43    12823.77    367.20 o 
   6   8   9    13293.85    12366.30    360.16 o 
   8   8   9   166966.13   158343.03   2775.74 o 
  10   8   9     7356.52     6483.76    278.15 o 
  12   8   9     8190.14     8202.31    360.97 o 
  14   8   9     2610.40     2612.77    629.79 o 
  16   8   9    53822.66    52911.08   1481.23 o 
  18   8   9     4071.99     4399.08    742.75 o 
  20   8   9      639.46     1024.53    563.49 o 
  22   8   9      321.09      212.48    589.05 o 
  24   8   9    43880.78    44077.79   1494.59 o 
  26   8   9     1635.04     1655.88    588.17 o 
  28   8   9     1249.08      588.36    623.86 o 
  30   8   9     1054.46      342.15    680.90 o 
 -31   9   9     9841.61    10520.72   1114.57 o 
 -29   9   9    26614.54    25458.39   1171.38 o 
 -27   9   9     3924.07     4952.57    680.01 o 
 -25   9   9    12241.52    13242.50    836.69 o 
 -23   9   9    37853.11    37915.48   1144.48 o 
 -21   9   9     5600.44     5960.07    459.63 o 
 -19   9   9    99506.96    98877.13   1868.93 o 
 -17   9   9     8155.76     7253.25    404.25 o 
 -15   9   9     1572.49     1792.68    271.69 o 
 -13   9   9   106477.45   106439.40   1941.95 o 
 -11   9   9    25597.64    25833.76    649.57 o 
  -9   9   9    32356.44    33410.02    933.94 o 
  -7   9   9    25858.92    25784.63    879.43 o 
  -5   9   9     6659.83     6947.28    267.77 o 
  -3   9   9    71594.34    70119.55   1297.13 o 
  -1   9   9    52458.80    55601.46   1050.85 o 
   1   9   9      228.27      488.18    160.96 o 
   3   9   9   324446.16   319946.00   5489.70 o 
   5   9   9    27043.88    26138.67    634.13 o 
   7   9   9   211458.52   210031.50   3647.10 o 
   9   9   9     1290.52      707.16    232.82 o 
  11   9   9    18615.97    18473.02    674.69 o 
  13   9   9    14945.17    13884.61    488.68 o 
  15   9   9     8771.02    10115.41   1138.07 o 
  17   9   9     6300.92     6009.96    448.61 o 
  19   9   9    82658.84    86354.25   2343.97 o 
  21   9   9    26146.14    28084.09   1067.26 o 
  23   9   9    80355.49    77503.61   2315.43 o 
  25   9   9     1035.74      303.57    573.67 o 
  27   9   9    18374.56    17300.77    994.44 o 
  29   9   9       89.55      445.71    676.03 o 
  31   9   9    11872.52    11407.06    934.70 o 
 -30  10   9      196.55      120.41    864.97 o 
 -28  10   9      119.51      177.01    612.93 o 
 -26  10   9      184.12      234.98    585.82 o 
 -24  10   9    25009.93    23291.81   1052.29 o 
 -22  10   9     4336.85     3874.55    658.72 o 
 -20  10   9     4555.24     4297.95    494.64 o 
 -18  10   9     2427.40     2882.74    505.34 o 
 -16  10   9    15385.52    15296.81    571.00 o 
 -14  10   9     7254.31     8035.82    411.42 o 
 -12  10   9    15451.49    13310.47    639.26 o 
 -10  10   9       86.96      -85.23    248.04 o 
  -8  10   9    18437.14    18074.32    621.34 o 
  -6  10   9     2066.27     2273.67    293.04 o 
  -4  10   9     8661.64     8627.00    364.33 o 
  -2  10   9    21913.24    18937.23    562.59 o 
   0  10   9    64006.11    59068.73   1255.71 o 
   2  10   9      232.77      395.44    219.96 o 
   4  10   9    17993.06    17190.08    446.48 o 
   6  10   9    13839.00    12606.12    489.68 o 
   8  10   9    36375.14    35785.47    852.89 o 
  10  10   9    18523.25    18578.78    576.90 o 
  12  10   9    11865.61    11445.87    446.56 o 
  14  10   9    35422.90    35987.92   1010.26 o 
  16  10   9    38557.71    39202.03   1085.50 o 
  18  10   9     2246.47     1350.43    469.24 o 
  20  10   9    28500.18    29026.98   1679.08 o 
  22  10   9    11728.84    11412.99    911.70 o 
  24  10   9      118.65     1100.90    577.42 o 
  26  10   9     4748.94     4191.02    747.89 o 
  28  10   9     6532.35     6303.81    780.55 o 
  30  10   9     3598.72     4454.35    785.02 o 
 -29  11   9     1837.32     1488.53    700.00 o 
 -27  11   9    11316.90    11805.93    857.23 o 
 -25  11   9    28974.08    30676.93   1241.40 o 
 -23  11   9     9322.74     9234.66   1410.36 o 
 -21  11   9     2819.02     2812.49    487.91 o 
 -19  11   9      183.76      652.32    429.44 o 
 -17  11   9      439.02      514.19    380.67 o 
 -15  11   9    10627.91     9916.50    553.26 o 
 -13  11   9    44424.54    42864.43   1022.58 o 
 -11  11   9     3568.91     4282.68    339.60 o 
  -9  11   9    97219.90    95659.63   2186.24 o 
  -7  11   9    79329.16    81666.81   2094.37 o 
  -5  11   9    26357.07    27705.79    720.89 o 
  -3  11   9       27.25      118.02    227.61 o 
  -1  11   9     2433.79     2660.54    364.57 o 
   1  11   9    90723.07    90769.58   1843.65 o 
   3  11   9    50265.55    47030.40   1706.34 o 
   5  11   9       60.26      154.06    286.19 o 
   7  11   9   152525.81   149631.89   3286.95 o 
   9  11   9    18325.99    19417.14    602.35 o 
  11  11   9    49947.83    53376.29   1180.45 o 
  13  11   9     1826.82     2477.26    315.66 o 
  15  11   9     6863.48     7950.88    517.79 o 
  17  11   9     2518.55     2561.17    417.48 o 
  19  11   9    66207.75    58550.64   2986.18 o 
  21  11   9      302.46      429.48    448.61 o 
  23  11   9    78410.37    75081.73   2665.49 o 
  25  11   9     1127.91     -412.07    715.35 o 
  27  11   9     8861.42     9625.42   1014.59 o 
  29  11   9      659.22      123.26    841.59 o 
 -28  12   9    26799.53    27282.13   1275.35 o 
 -26  12   9    25014.75    26078.52   1229.55 o 
 -24  12   9    60543.19    58694.44   1876.40 o 
 -22  12   9    12873.35    11968.38    795.84 o 
 -20  12   9    91367.06    91349.30   2216.32 o 
 -18  12   9      770.64      891.42    475.36 o 
 -16  12   9    57528.74    56964.21   1479.82 o 
 -14  12   9    31159.95    31859.19   1455.13 o 
 -12  12   9    22492.83    21767.72    819.99 o 
 -10  12   9   125536.77   124039.52   2781.56 o 
  -8  12   9    14457.72    15253.86    542.49 o 
  -6  12   9     7568.31     7035.20    376.36 o 
  -4  12   9    33573.23    31119.18    787.18 o 
  -2  12   9     6634.88     5983.68    367.08 o 
   0  12   9    63700.02    60421.74   1296.87 o 
   2  12   9    48251.29    47352.35   1217.46 o 
   4  12   9    19174.08    18779.02    894.51 o 
   6  12   9   103779.74    97349.67   2583.61 o 
   8  12   9       63.40      420.02    320.07 o 
  10  12   9     7098.93     6319.36    436.16 o 
  12  12   9     2523.54     2751.29    377.04 o 
  14  12   9     4716.22     4259.01    517.27 o 
  16  12   9     8267.16     7628.44    619.14 o 
  18  12   9     1695.42     2846.11    469.22 o 
  20  12   9     5644.59     5424.63    634.66 o 
  22  12   9     8003.21     8291.49   1056.98 o 
  24  12   9      570.52      477.77    594.95 o 
  26  12   9     1691.60     1247.86   1313.54 o 
  28  12   9     6567.88     5976.60   1576.25 o 
 -27  13   9     1502.08     1257.96    693.01 o 
 -25  13   9     6965.24     6808.33    799.82 o 
 -23  13   9     4500.38     5220.33    719.01 o 
 -21  13   9    15462.38    14188.28    865.67 o 
 -19  13   9    18595.33    20206.50    992.08 o 
 -17  13   9    18054.31    18549.32    805.77 o 
 -15  13   9      814.46      955.63    427.54 o 
 -13  13   9    23440.70    21308.63    781.33 o 
 -11  13   9     2688.13     2029.21    597.22 o 
  -9  13   9    12312.62    11648.12    888.33 o 
  -7  13   9     7085.74     6742.88    398.44 o 
  -5  13   9    25691.95    26366.66    732.87 o 
  -3  13   9    29230.19    30252.88    783.82 o 
  -1  13   9   119144.79   117512.84   2646.56 o 
   1  13   9       80.45      197.47    331.11 o 
   3  13   9    93069.19    90804.88   2100.98 o 
   5  13   9     5761.08     6002.82    432.87 o 
   7  13   9    29066.25    29469.91   1141.05 o 
   9  13   9     7258.12     7235.37    476.49 o 
  11  13   9    22642.45    22642.16    809.46 o 
  13  13   9    39020.29    39680.99   1338.32 o 
  15  13   9    76172.52    74589.71   2147.30 o 
  17  13   9      536.88     1510.57    549.82 o 
  19  13   9    52078.70    54041.27   2549.04 o 
  21  13   9    13755.36    14387.60   1231.44 o 
  23  13   9     6211.54     7228.57    915.22 o 
  25  13   9     6747.66     6986.75    995.24 o 
 -24  14   9      172.42     1153.45    686.52 o 
 -22  14   9      153.99      161.96    850.88 o 
 -20  14   9     1943.43     2517.43    540.67 o 
 -18  14   9     6549.43     6208.55    574.32 o 
 -16  14   9     6760.33     7318.05    649.36 o 
 -14  14   9     3329.94     4063.01    470.23 o 
 -12  14   9     8247.01     8453.82    644.24 o 
 -10  14   9     2541.50     2405.99    404.67 o 
  -8  14   9     2780.26     2642.28    404.10 o 
  -6  14   9    19272.00    16036.74    667.01 o 
  -4  14   9     5431.81     5264.36    436.11 o 
  -2  14   9    11894.05    12937.87    582.52 o 
   0  14   9    36833.30    37571.48   1057.42 o 
   2  14   9     5765.58     7624.88    482.15 o 
   4  14   9    11232.83    11180.90    555.84 o 
   6  14   9     3326.24     3262.46    423.79 o 
   8  14   9      207.60      578.56    361.31 o 
  10  14   9     3971.03     3095.03    495.31 o 
  12  14   9     6906.82     5794.44    585.29 o 
  14  14   9    26310.08    25140.17   1079.35 o 
  16  14   9    13090.54    13418.53    827.32 o 
  18  14   9    15227.92    15060.79    875.89 o 
  20  14   9    43326.18    40221.66   2026.62 o 
  22  14   9      769.20     1396.77    617.76 o 
  24  14   9    11054.78    11673.61   1707.60 o 
 -23  15   9     9943.75     8189.68    823.95 o 
 -21  15   9        6.48     -477.28    588.17 o 
 -19  15   9       89.94      185.12    573.67 o 
 -17  15   9     5332.05     5407.94    592.48 o 
 -15  15   9     4298.34     4062.29    511.33 o 
 -13  15   9     6047.64     6241.07    704.77 o 
 -11  15   9    41267.01    43446.63   1530.96 o 
  -9  15   9     2276.15     1523.63    423.79 o 
  -7  15   9    26829.55    27783.28   1594.00 o 
  -5  15   9    15212.40    13746.57    743.58 o 
  -3  15   9     1336.89     1158.04    446.88 o 
  -1  15   9    47047.37    44587.91   1217.23 o 
   1  15   9    13095.71    12705.29    606.55 o 
   3  15   9    40976.24    41585.20   1232.35 o 
   5  15   9    42563.10    44361.22   1227.93 o 
   7  15   9    11293.89    11382.65    601.10 o 
   9  15   9      147.94      106.12    380.54 o 
  11  15   9    24305.92    24113.72    874.87 o 
  13  15   9    11098.78    11897.79    773.96 o 
  15  15   9    53077.92    55287.70   1772.44 o 
  17  15   9      390.41      468.73    593.86 o 
  19  15   9    29303.31    28899.47   1255.84 o 
  21  15   9      316.45      100.09    629.42 o 
  23  15   9     2141.59      610.70   1297.12 o 
 -22  16   9     4564.24     4271.07    788.89 o 
 -20  16   9    74300.94    73700.73   2262.42 o 
 -18  16   9     3823.48     4131.37    571.49 o 
 -16  16   9    26971.42    28090.37   1203.91 o 
 -14  16   9    19467.57    18436.05    923.78 o 
 -12  16   9      699.79      730.48    580.58 o 
 -10  16   9    44086.04    40152.23   1638.73 o 
  -8  16   9    16856.14    16809.68    866.55 o 
  -6  16   9    12350.55    13246.67    792.50 o 
  -4  16   9    68846.41    67766.11   1987.19 o 
  -2  16   9      466.83      614.36    473.22 o 
   0  16   9     5602.67     4727.91    578.84 o 
   2  16   9     2454.17     3136.36    443.66 o 
   4  16   9    17558.55    16906.19    777.33 o 
   6  16   9    28486.89    26705.31    933.42 o 
   8  16   9     1327.69     1013.06    342.65 o 
  10  16   9    10403.85     9813.02    616.73 o 
  12  16   9    36132.65    35468.78   1348.01 o 
  14  16   9      191.02        3.52    596.82 o 
  16  16   9      101.09      172.92    587.13 o 
  18  16   9      706.48     1410.70    629.42 o 
  20  16   9    14106.49    13065.33    947.59 o 
 -19  17   9    13354.61    13445.56   1160.32 o 
 -17  17   9     1352.33     1678.48    564.94 o 
 -15  17   9     6146.27     5684.19    773.27 o 
 -13  17   9       17.37     -737.04    528.73 o 
 -11  17   9     2512.42     2736.20    597.88 o 
  -9  17   9    15754.50    16592.66    888.21 o 
  -7  17   9     9046.59     9669.19    816.17 o 
  -5  17   9    28568.96    28532.59   1163.62 o 
  -3  17   9    14529.91    15364.23    991.72 o 
  -1  17   9    23621.50    22988.30   1005.89 o 
   1  17   9     4921.34     5133.30    683.60 o 
   3  17   9     8667.65     8612.57    783.85 o 
   5  17   9     9785.52     9354.66    643.37 o 
   7  17   9     8162.03     8486.83    588.09 o 
   9  17   9     5655.00     4765.25    676.73 o 
  11  17   9    22940.09    24629.19   1101.99 o 
  13  17   9     1986.94     2007.17    631.20 o 
  15  17   9    36742.30    36502.18   1424.53 o 
  17  17   9      508.07      262.90    655.96 o 
  19  17   9     8138.60     9121.19    871.72 o 
 -16  18   9    18526.81    18305.46   1405.30 o 
 -14  18   9     1831.97     1749.65    938.72 o 
 -12  18   9    33471.94    37492.43   2552.09 o 
 -10  18   9    33885.93    35721.32   1349.16 o 
  -8  18   9     1221.25     1389.22    568.15 o 
  -6  18   9    97498.06    94327.88   2650.42 o 
  -4  18   9     1912.37     1849.40    624.49 o 
  -2  18   9    10061.41    11348.86    781.60 o 
   0  18   9    46337.68    45769.67   1538.15 o 
   2  18   9     1452.77     1823.08    561.63 o 
   4  18   9    54383.76    53503.26   3178.96 o 
   6  18   9    16527.14    16823.06   1062.70 o 
   8  18   9     6968.06     8111.87    604.59 o 
  10  18   9    57813.39    56925.64   1842.50 o 
  12  18   9     9144.00     9464.74    800.61 o 
  14  18   9    25534.33    25344.43   1200.95 o 
  16  18   9    49079.89    51248.95   1774.21 o 
 -13  19   9     9130.34     8541.04    797.18 o 
 -11  19   9    22907.77    23902.89   1114.57 o 
  -9  19   9      105.51     1663.92    617.76 o 
  -7  19   9    25433.34    26144.91   1278.41 o 
  -5  19   9      120.47      800.42    552.13 o 
  -3  19   9    20883.82    20004.30    997.59 o 
  -1  19   9     3705.60     4139.78    631.20 o 
   1  19   9     4234.62     4351.55    629.42 o 
   3  19   9     7933.03     8607.09   1198.60 o 
   5  19   9     4696.43     4676.60    901.04 o 
   7  19   9     1013.83     1366.90    585.98 o 
   9  19   9     6558.84     6581.56    995.20 o 
  11  19   9       27.67       77.84    625.09 o 
  13  19   9      465.85      986.45    650.18 o 
  -8  20   9    14935.76    14589.80    958.82 o 
  -6  20   9     1071.84     1469.23    650.01 o 
  -4  20   9     6448.36     9156.97    787.04 o 
  -2  20   9    13321.51    12095.04   1240.89 o 
   0  20   9    10733.28    13133.50    898.75 o 
   2  20   9     5946.07     6492.69    726.93 o 
   4  20   9     2648.88     3605.32    744.68 o 
   6  20   9     1286.15      901.04    601.36 o 
   8  20   9     9143.62     9563.76    822.04 o 
 -34   0  10    12030.40    14042.31   1526.99 o 
 -32   0  10       78.28      -39.09    731.16 o 
 -30   0  10     5076.57     6369.77    847.30 o 
 -28   0  10      190.89     -154.46    706.03 o 
 -26   0  10    29056.41    28858.31   1066.55 o 
 -24   0  10     7216.13     7291.40    604.02 o 
 -22   0  10    60759.45    60492.80   2065.58 o 
 -20   0  10     4447.82     4546.64    467.40 o 
 -18   0  10    23750.29    22575.21    826.86 o 
 -16   0  10     6107.04     5745.93    432.76 o 
 -14   0  10    38561.15    39145.14   1460.67 o 
 -12   0  10    41478.15    40347.88   1189.62 o 
 -10   0  10   229141.03   209698.23   5166.43 o 
  -8   0  10    80904.48    71876.75   2367.10 o 
  -6   0  10   536887.13   519938.72  12532.59 o 
  -4   0  10   191359.88   196205.73   4812.00 o 
  -2   0  10     7347.46     8897.80    533.73 o 
   0   0  10    75660.02    77301.34   1979.52 o 
   2   0  10     3483.84     3966.22    263.94 o 
   4   0  10    39157.66    32112.12   2949.90 o 
   6   0  10   209710.31   194106.53   4768.58 o 
   8   0  10    99337.50    98912.91   2500.73 o 
  10   0  10   521981.56   530982.00  12792.40 o 
  12   0  10   126999.87   133335.44   3335.45 o 
  14   0  10   162700.63   173891.11   4308.08 o 
  16   0  10    77528.50    85361.00   2749.77 o 
  18   0  10    14206.45    15753.64    868.67 o 
  20   0  10    12062.43    12969.00    935.90 o 
  22   0  10   126240.02   130580.90   4154.68 o 
  24   0  10     8765.62     8262.34    788.47 o 
  26   0  10   102032.67   109084.29   3609.36 o 
  28   0  10     3048.94     3693.26    853.80 o 
  30   0  10    21056.15    21273.11   1242.12 o 
  32   0  10    12797.18    13754.46   1134.95 o 
  34   0  10    22471.04    20721.06   1937.47 o 
 -33   1  10    18438.06    20321.29    921.99 o 
 -31   1  10     5995.33     6584.15    630.06 o 
 -29   1  10    14868.58    14145.52    954.97 o 
 -27   1  10     2346.93     2156.37    419.68 o 
 -25   1  10    31196.01    29903.76   1109.43 o 
 -23   1  10     7056.60     6966.05    392.86 o 
 -21   1  10    77897.08    75490.80   1471.94 o 
 -19   1  10    10698.59    10102.48    451.33 o 
 -17   1  10   109282.01   112248.59   2266.75 o 
 -15   1  10      717.64      970.01    220.94 o 
 -13   1  10    89126.91    95060.97   1922.60 o 
 -11   1  10      187.84      259.86    200.71 o 
  -9   1  10    45110.12    42539.28    848.75 o 
  -7   1  10     6912.45     7332.66    467.94 o 
  -5   1  10    92764.69    81367.98   1477.73 o 
  -3   1  10    23531.22    20561.32    456.14 o 
  -1   1  10   204621.44   203184.50   3520.86 o 
   1   1  10    15248.06    14670.37    359.49 o 
   3   1  10    31089.47    31108.15    634.99 o 
   5   1  10    48951.18    45646.23    951.43 o 
   7   1  10      313.46      348.25    168.37 o 
   9   1  10    45779.28    46491.91    905.96 o 
  11   1  10    17959.26    15059.30    416.28 o 
  13   1  10    32615.35    31958.55    682.70 o 
  15   1  10    93072.33    90244.79   1926.29 o 
  17   1  10     7108.98     6418.86    554.86 o 
  19   1  10     2105.45     1897.54    329.10 o 
  21   1  10    19056.14    19028.10    851.48 o 
  23   1  10    29650.42    29073.16   1079.70 o 
  25   1  10     2256.25     1296.70    583.12 o 
  27   1  10     2654.55     2047.22    451.78 o 
  29   1  10    31656.49    30615.37   1349.12 o 
  31   1  10     5882.21     6451.58    619.75 o 
  33   1  10     1718.25     2782.12    701.65 o 
 -34   2  10     4974.95     4851.99    672.89 o 
 -32   2  10     1903.69     2679.39    581.24 o 
 -30   2  10      316.99      127.70    507.75 o 
 -28   2  10    47489.07    48857.98   2069.67 o 
 -26   2  10     3779.16     3406.97    395.30 o 
 -24   2  10     2025.66     1836.90    332.75 o 
 -22   2  10    30575.90    30287.85    756.67 o 
 -20   2  10   187910.28   185706.50   3635.04 o 
 -18   2  10    16143.24    15955.41    514.80 o 
 -16   2  10    15799.62    15756.84    482.64 o 
 -14   2  10     5082.83     5357.58    289.68 o 
 -12   2  10    93934.10    91389.55   1681.03 o 
 -10   2  10     1012.01      511.08    175.89 o 
  -8   2  10     3777.42     4375.18    221.88 o 
  -6   2  10       52.36      464.99    143.91 o 
  -4   2  10    90054.91    82962.36   1662.90 o 
  -2   2  10     2108.30     2773.70    152.71 o 
   0   2  10    16549.27    17039.20    398.71 o 
   2   2  10     3550.49     3815.77    193.35 o 
   4   2  10    72306.77    72216.20   1433.85 o 
   6   2  10      360.39      381.16    101.27 o 
   8   2  10    15280.39    15934.10    570.64 o 
  10   2  10     2851.02     3290.73    314.32 o 
  12   2  10   119477.56   120151.40   2132.77 o 
  14   2  10     2900.17     3660.78    228.15 o 
  16   2  10    54461.91    54654.41   1178.86 o 
  18   2  10    30517.08    32882.23    927.37 o 
  20   2  10     6780.99     5935.16    528.38 o 
  22   2  10    11560.36    11812.28    805.77 o 
  24   2  10     6000.73     6226.31    511.33 o 
  26   2  10     3863.41     3995.77    490.52 o 
  28   2  10      283.99        2.23    470.23 o 
  30   2  10     4062.99     3705.23    881.07 o 
  32   2  10      797.59      761.79   1069.67 o 
  34   2  10     1082.36      803.80    693.95 o 
 -33   3  10     9894.61    11004.05    754.75 o 
 -31   3  10     4203.40     5490.60    632.65 o 
 -29   3  10    54545.05    53873.04   1506.28 o 
 -27   3  10      872.72     1380.26    411.89 o 
 -25   3  10   117305.75   115858.38   2171.11 o 
 -23   3  10     8230.27     8761.23    624.15 o 
 -21   3  10    46294.26    46235.93   1098.33 o 
 -19   3  10     1164.95     1047.54    270.96 o 
 -17   3  10        8.41       33.18    239.90 o 
 -15   3  10     1620.82     1220.04    234.79 o 
 -13   3  10     2038.00     2005.92    230.63 o 
 -11   3  10    16251.22    16959.45    550.72 o 
  -9   3  10   187016.66   184643.45   3231.23 o 
  -7   3  10    31024.53    32333.56    674.32 o 
  -5   3  10   307583.13   309848.50   5319.56 o 
  -3   3  10       99.59      345.20    115.52 o 
  -1   3  10     2348.31     2639.15    141.42 o 
   1   3  10      201.62      361.04    113.32 o 
   3   3  10    18208.34    17689.90    447.34 o 
   5   3  10    50211.55    49368.31   1027.63 o 
   7   3  10   147607.66   147359.70   2823.31 o 
   9   3  10   109418.66   110971.41   1971.61 o 
  11   3  10    92050.93    87931.97   1589.78 o 
  13   3  10    12414.52    12885.05    408.75 o 
  15   3  10    34595.94    35310.91    832.99 o 
  17   3  10    17375.70    17631.00    548.72 o 
  19   3  10    43733.00    44831.72   1181.66 o 
  21   3  10     8119.64     7975.37    507.75 o 
  23   3  10    20199.80    19757.79    783.92 o 
  25   3  10    68520.78    66924.52   1815.35 o 
  27   3  10    19576.55    19748.13   1184.23 o 
  29   3  10     6908.27     4776.00    858.21 o 
  31   3  10    12773.00    11444.66    853.11 o 
  33   3  10      833.96     -599.76    667.49 o 
 -32   4  10      290.36     -202.32    564.94 o 
 -30   4  10       72.48      443.28    510.26 o 
 -28   4  10      416.35     -567.44    404.04 o 
 -26   4  10     3072.46     2952.81    422.67 o 
 -24   4  10     6247.28     6753.34    454.09 o 
 -22   4  10     4756.88     4789.51    368.09 o 
 -20   4  10    39677.03    40489.50    913.01 o 
 -18   4  10     5595.74     6022.71    351.79 o 
 -16   4  10     2584.63     3339.08    280.93 o 
 -14   4  10    37039.27    36256.07    794.01 o 
 -12   4  10     8456.72     8765.19    331.96 o 
 -10   4  10    30548.13    28205.58    836.70 o 
  -8   4  10   199741.89   199653.19   3483.04 o 
  -6   4  10    45016.54    45094.03   1168.54 o 
  -4   4  10   171067.17   174918.88   3361.42 o 
  -2   4  10    47393.20    46167.79   1155.61 o 
   0   4  10    13085.17    14036.37    572.82 o 
   2   4  10    65894.83    59620.57   1202.26 o 
   4   4  10      521.38      986.68    135.21 o 
   6   4  10   107755.53   107947.23   1913.26 o 
   8   4  10   232286.50   243576.41   4591.21 o 
  10   4  10    14622.49    15825.87    412.56 o 
  12   4  10    61791.50    63356.74   1187.13 o 
  14   4  10    21445.63    21111.98    506.05 o 
  16   4  10     5086.09     5864.01    336.83 o 
  18   4  10   146848.78   146681.61   2871.18 o 
  20   4  10    13117.97    13839.45    605.85 o 
  22   4  10   141462.66   143046.72   3204.32 o 
  24   4  10    77822.74    80894.52   2749.77 o 
  26   4  10    24140.26    24084.87   1321.11 o 
  28   4  10     7381.35     8937.52    938.49 o 
  30   4  10    21153.63    20390.05   1287.31 o 
  32   4  10      162.20       65.68    864.97 o 
 -33   5  10    18126.21    17860.91   1061.38 o 
 -31   5  10     7798.07     6734.91    796.29 o 
 -29   5  10    19415.66    17730.45    835.63 o 
 -27   5  10    26540.90    27846.76    969.64 o 
 -25   5  10    23170.29    21092.94   1332.18 o 
 -23   5  10        3.53     -273.93    330.43 o 
 -21   5  10    47285.75    44892.04    996.29 o 
 -19   5  10     4242.58     4415.42    340.07 o 
 -17   5  10    28749.76    28294.71    687.31 o 
 -15   5  10    28221.20    27639.50    673.26 o 
 -13   5  10      217.01     1031.79    461.82 o 
 -11   5  10   115870.42   117101.39   2107.22 o 
  -9   5  10     7234.43     7926.85    374.49 o 
  -7   5  10    19360.11    19541.37    462.40 o 
  -5   5  10   141848.00   143230.72   2788.81 o 
  -3   5  10    21521.43    20152.19    528.44 o 
  -1   5  10   145291.69   144931.14   3130.42 o 
   1   5  10    33888.42    33939.30    767.54 o 
   3   5  10     1717.58     2478.62    152.12 o 
   5   5  10   268544.63   262095.59   4508.73 o 
   7   5  10      432.79      416.22    155.79 o 
   9   5  10    48325.90    48890.57   1029.28 o 
  11   5  10    58028.73    58425.85   1104.69 o 
  13   5  10     4144.03     4267.13    235.97 o 
  15   5  10    21481.27    21546.22    761.43 o 
  17   5  10    18166.09    18741.80    585.08 o 
  19   5  10     9379.05     8481.07    481.65 o 
  21   5  10    79701.54    81714.81   2248.82 o 
  23   5  10     1902.64     1840.69    497.62 o 
  25   5  10    29400.02    29252.54   1397.79 o 
  27   5  10     1515.27      905.40   1017.99 o 
  29   5  10     1455.13     1427.99   1100.09 o 
  31   5  10     1544.95     2134.50   1280.70 o 
  33   5  10      541.97      511.66   1264.28 o 
 -32   6  10     2346.85     1879.72    726.61 o 
 -30   6  10    16907.66    18114.12   1047.91 o 
 -28   6  10       72.74     -248.80    313.86 o 
 -26   6  10    23296.36    22533.44    776.56 o 
 -24   6  10    20571.30    20047.88    665.76 o 
 -22   6  10    59975.62    60639.75   1257.43 o 
 -20   6  10    60993.25    63669.40   1288.58 o 
 -18   6  10   114222.66   116659.52   2150.67 o 
 -16   6  10    28695.94    28425.59    693.29 o 
 -14   6  10    33761.43    34095.23    756.89 o 
 -12   6  10     7462.90     7144.43    359.02 o 
 -10   6  10     2421.62     2691.02    261.64 o 
  -8   6  10    21043.58    20297.33    506.19 o 
  -6   6  10    69512.21    67684.34   1255.63 o 
  -4   6  10    90591.80    88577.25   1775.70 o 
  -2   6  10   148758.08   144459.64   3126.44 o 
   0   6  10    89703.66    91770.34   1826.29 o 
   2   6  10    29682.88    31086.16    723.73 o 
   4   6  10    20029.67    21522.77    523.14 o 
   6   6  10      482.25      873.44    237.90 o 
   8   6  10    15047.58    14840.77    405.09 o 
  10   6  10     8420.09     8521.70    448.26 o 
  12   6  10     6558.76     6572.90    281.69 o 
  14   6  10    25729.29    27017.42   1729.72 o 
  16   6  10      106.54     -307.61    249.30 o 
  18   6  10      570.12      469.03    325.36 o 
  20   6  10      644.80     1267.42    545.31 o 
  22   6  10    33636.18    33053.92   1191.73 o 
  24   6  10      216.62      797.51    648.93 o 
  26   6  10       13.55     -973.39    648.93 o 
  28   6  10     3381.20     3092.29    827.26 o 
  30   6  10    24472.76    24721.12   2134.50 o 
  32   6  10       23.72      759.44    906.45 o 
 -31   7  10    15606.73    17883.44   1395.63 o 
 -29   7  10     4863.60     5459.97    602.95 o 
 -27   7  10     7420.08     7101.66    621.99 o 
 -25   7  10     3844.91     4002.44    492.19 o 
 -23   7  10   101306.83   101016.38   1934.39 o 
 -21   7  10    26737.59    26383.53    797.93 o 
 -19   7  10     4072.28     4004.09    345.71 o 
 -17   7  10   110403.53   109983.05   2036.55 o 
 -15   7  10   116806.32   115984.74   2112.09 o 
 -13   7  10    22230.65    22920.93    572.72 o 
 -11   7  10    52221.82    51390.48   1016.91 o 
  -9   7  10      168.87      154.06    172.27 o 
  -7   7  10   377031.84   364508.38   9854.18 o 
  -5   7  10    11865.97    12359.67    606.27 o 
  -3   7  10    57918.46    59110.68   1247.26 o 
  -1   7  10    51514.03    49622.64   1065.14 o 
   1   7  10    21964.95    21126.13    595.48 o 
   3   7  10      146.29      178.08    133.36 o 
   5   7  10    48035.73    47120.59    910.87 o 
   7   7  10     1235.05     1578.21    214.62 o 
   9   7  10   384041.25   385244.88   6588.96 o 
  11   7  10     2557.66     2733.76    222.60 o 
  13   7  10   168556.98   172135.98   3021.40 o 
  15   7  10       54.36     -433.58    289.05 o 
  17   7  10      256.26      639.72    335.09 o 
  19   7  10      645.10     1414.49    488.20 o 
  21   7  10     3387.69     4614.55    547.20 o 
  23   7  10     1543.63     1870.42    509.85 o 
  25   7  10    98535.04    97331.66   3260.90 o 
  27   7  10     8391.66     8088.76    911.70 o 
  29   7  10    38997.48    35157.36   1640.81 o 
  31   7  10     4389.30     4358.77    985.58 o 
 -30   8  10     8116.41     7334.32    997.66 o 
 -28   8  10     2059.32     2631.36    937.56 o 
 -26   8  10      748.30      781.02    567.54 o 
 -24   8  10      322.51      169.52    487.49 o 
 -22   8  10    28891.10    28839.89    782.47 o 
 -20   8  10      153.11      274.29    311.19 o 
 -18   8  10    11260.70    11021.95    558.06 o 
 -16   8  10      663.12      508.88    262.80 o 
 -14   8  10    82113.15    82760.22   1563.46 o 
 -12   8  10    17247.78    17689.31    717.16 o 
 -10   8  10    16438.44    15918.42    447.93 o 
  -8   8  10    15486.68    15240.09    550.72 o 
  -6   8  10    18930.86    19321.12    557.71 o 
  -4   8  10     3962.32     4037.41    277.27 o 
  -2   8  10      625.66      864.27    214.27 o 
   0   8  10    10697.57     9864.24    435.48 o 
   2   8  10    90469.77    84871.47   1533.81 o 
   4   8  10    30576.01    29559.54    627.21 o 
   6   8  10    86264.14    84994.54   1550.98 o 
   8   8  10    31358.96    32359.36    684.15 o 
  10   8  10      730.67     1099.37    196.20 o 
  12   8  10      144.35      277.67    238.31 o 
  14   8  10       87.63       43.00    276.11 o 
  16   8  10     1013.70     1353.97    342.93 o 
  18   8  10    77480.18    80305.64   1899.14 o 
  20   8  10    24955.21    24890.17    862.90 o 
  22   8  10    38866.22    42287.06   1401.15 o 
  24   8  10    12058.15    12924.85   1266.19 o 
  26   8  10     1438.01      137.37   1658.34 o 
  28   8  10     1298.14     -120.88   1559.83 o 
  30   8  10      510.59       60.35    844.19 o 
 -31   9  10       21.80      295.55    882.37 o 
 -29   9  10      469.44      823.45    625.09 o 
 -27   9  10     3609.81     2056.51    637.39 o 
 -25   9  10      271.88      469.76    549.17 o 
 -23   9  10    11920.61    12129.54    676.88 o 
 -21   9  10     1308.17     1370.52    442.86 o 
 -19   9  10    79994.39    77909.33   1690.77 o 
 -17   9  10     4167.95     3527.89    375.19 o 
 -15   9  10    13282.43    11843.22    608.66 o 
 -13   9  10    21510.28    21315.05    648.09 o 
 -11   9  10      966.63      925.93    275.02 o 
  -9   9  10    52270.52    53313.40   1173.18 o 
  -7   9  10    30463.20    30293.32   1646.86 o 
  -5   9  10     2230.06     2418.13    258.83 o 
  -3   9  10    71273.88    69898.63   1458.73 o 
  -1   9  10    23749.15    22913.35    615.06 o 
   1   9  10    53074.55    52052.13   1123.58 o 
   3   9  10    23571.01    23771.09    618.40 o 
   5   9  10    78869.21    76327.08   1541.52 o 
   7   9  10    98458.45    97838.78   1771.53 o 
   9   9  10    86472.07    85709.95   1733.51 o 
  11   9  10     5050.44     5654.45    480.06 o 
  13   9  10    24060.42    25675.20    685.62 o 
  15   9  10    12462.99    11066.67   1284.83 o 
  17   9  10    25119.19    25842.21    850.81 o 
  19   9  10      393.33      104.48    386.70 o 
  21   9  10    51872.56    53750.48   1657.67 o 
  23   9  10    12327.17    11979.36    814.28 o 
  25   9  10    23473.00    21013.72   1184.91 o 
  27   9  10     6910.39     6698.60    728.66 o 
  29   9  10     9062.49     8621.31    961.76 o 
 -30  10  10    45229.04    43849.37   2971.88 o 
 -28  10  10    31257.63    31126.14   1332.47 o 
 -26  10  10    22649.54    23259.56   1117.31 o 
 -24  10  10    25851.72    26727.64   1245.48 o 
 -22  10  10    31000.01    34263.11   1111.81 o 
 -20  10  10    11254.22    10139.99    618.43 o 
 -18  10  10   128431.73   129145.59   3424.86 o 
 -16  10  10    33271.51    30954.57    846.05 o 
 -14  10  10   123727.41   120241.60   2428.08 o 
 -12  10  10   110502.84   108321.63   2204.89 o 
 -10  10  10    30590.75    30163.22   1085.20 o 
  -8  10  10    73869.47    70303.73   2365.39 o 
  -6  10  10    19704.27    21293.07    617.49 o 
  -4  10  10     1554.69     1691.77    257.13 o 
  -2  10  10    43504.79    42001.64   1078.17 o 
   0  10  10     2001.91     2282.64    293.87 o 
   2  10  10     2629.87     2701.60    350.49 o 
   4  10  10    37633.65    35856.91    843.52 o 
   6  10  10      943.22      944.97    287.23 o 
   8  10  10   110059.18   109014.05   2457.36 o 
  10  10  10    47314.56    47084.45   1315.05 o 
  12  10  10    18517.18    16424.80    705.47 o 
  14  10  10    59092.44    60140.60   2099.74 o 
  16  10  10      731.17      522.16    388.67 o 
  18  10  10      361.06      232.98    387.42 o 
  20  10  10     5405.56     5971.94    521.85 o 
  22  10  10     3389.53     3330.36    577.93 o 
  24  10  10     5371.95     6934.49   1146.85 o 
  26  10  10     4673.62     4940.53    680.90 o 
  28  10  10     2750.30     2586.66    681.16 o 
 -29  11  10      262.74     -383.30    661.61 o 
 -27  11  10    11673.85    12627.95    901.17 o 
 -25  11  10      216.94      -99.15    587.13 o 
 -23  11  10     8007.99     6890.07    712.02 o 
 -21  11  10        2.95      124.85    469.24 o 
 -19  11  10     1755.21      992.45    442.41 o 
 -17  11  10       53.15     -188.30    413.90 o 
 -15  11  10     8574.72     7928.19    522.57 o 
 -13  11  10      583.41     1086.92    317.92 o 
 -11  11  10   152876.63   149003.78   2959.56 o 
  -9  11  10      972.85     1021.68    288.61 o 
  -7  11  10    63791.24    60816.11   1323.54 o 
  -5  11  10      231.27      -41.06    248.97 o 
  -3  11  10      153.28      551.89    255.32 o 
  -1  11  10     2570.26     2507.83    372.28 o 
   1  11  10    29992.40    30169.97    760.23 o 
   3  11  10     4385.01     4381.03    362.61 o 
   5  11  10   173816.80   168767.78   3680.68 o 
   7  11  10     2401.68     2496.30    349.27 o 
   9  11  10    53841.09    56081.11   1406.88 o 
  11  11  10      375.24      631.06    319.50 o 
  13  11  10    17831.55    18500.97   1421.13 o 
  15  11  10     8323.20     8990.62    644.06 o 
  17  11  10    38867.55    37558.63   1288.38 o 
  19  11  10    15860.64    15840.02    716.28 o 
  21  11  10    63601.66    66211.32   1922.22 o 
  23  11  10     2655.64     2560.99    602.32 o 
  25  11  10    50755.15    50567.90   2236.11 o 
  27  11  10      264.25      365.72    835.91 o 
 -28  12  10      125.08      438.50    655.91 o 
 -26  12  10       50.43     -317.28    618.13 o 
 -24  12  10      243.60     -376.10    571.22 o 
 -22  12  10       93.64      577.13    566.80 o 
 -20  12  10     7095.70     5709.89    566.28 o 
 -18  12  10      572.18      980.42    433.95 o 
 -16  12  10    12940.32    11679.84    622.31 o 
 -14  12  10      517.31      522.80    411.61 o 
 -12  12  10     9375.87     9049.94    534.89 o 
 -10  12  10      966.45      920.98    274.91 o 
  -8  12  10    41135.04    37732.52    933.49 o 
  -6  12  10     1938.74     1850.08    319.65 o 
  -4  12  10      419.99      354.64    272.03 o 
  -2  12  10     9929.38     9817.76    545.02 o 
   0  12  10    13928.30    13388.79    569.05 o 
   2  12  10     2258.98     2613.85    354.73 o 
   4  12  10     1540.93     2032.82    392.49 o 
   6  12  10      216.41        6.74    265.49 o 
   8  12  10    29334.45    30701.63    925.83 o 
  10  12  10      795.68     1025.00    352.70 o 
  12  12  10     3466.90     2783.92    386.44 o 
  14  12  10    15660.44    14855.02    793.00 o 
  16  12  10    11730.88    11676.45    754.10 o 
  18  12  10    14504.93    15560.00    853.17 o 
  20  12  10       32.70     -401.03    450.18 o 
  22  12  10      301.90      871.71   1576.25 o 
  24  12  10    19257.78    19169.18   2512.14 o 
  26  12  10      216.15     -189.73    820.56 o 
 -25  13  10     4728.00     4777.14    738.93 o 
 -23  13  10     7931.33     9036.35    776.87 o 
 -21  13  10    48742.84    53867.32   1518.45 o 
 -19  13  10    30665.56    31100.96   1251.03 o 
 -17  13  10     4566.12     4222.15    501.86 o 
 -15  13  10     2039.36     1528.17    442.86 o 
 -13  13  10     1597.66     1833.34    422.61 o 
 -11  13  10       90.80      283.57    303.92 o 
  -9  13  10    11837.01    11096.03    570.11 o 
  -7  13  10    22411.70    21509.72    735.53 o 
  -5  13  10    56177.46    57176.64   1281.78 o 
  -3  13  10    74266.38    76868.78   1634.36 o 
  -1  13  10     4316.60     4204.14    399.62 o 
   1  13  10    41841.18    40925.82   1111.23 o 
   3  13  10    34441.00    36473.15   1042.14 o 
   5  13  10    19243.13    18222.15    713.53 o 
   7  13  10      338.51      393.78    256.23 o 
   9  13  10    56654.93    53956.06   1389.70 o 
  11  13  10    58729.18    60838.25   1541.18 o 
  13  13  10    41401.13    39945.70   1345.04 o 
  15  13  10       42.73      621.93    524.31 o 
  17  13  10    14579.24    15846.03    870.85 o 
  19  13  10    40806.18    43679.88   2864.95 o 
  21  13  10    25137.08    24565.84   1381.46 o 
  23  13  10     7137.90     7732.12    986.66 o 
  25  13  10    33320.01    31578.65   2068.82 o 
 -24  14  10    19383.61    18105.09   1659.00 o 
 -22  14  10    13682.67    13644.41    932.68 o 
 -20  14  10    45361.25    43796.18   1329.35 o 
 -18  14  10    39922.23    40638.39   1232.35 o 
 -16  14  10     5318.60     6655.60    753.63 o 
 -14  14  10    58926.77    60398.77   1573.97 o 
 -12  14  10     2563.78     1478.16    492.94 o 
 -10  14  10    43649.61    40347.20   1151.44 o 
  -8  14  10    81082.64    80193.45   1931.30 o 
  -6  14  10     7349.16     7541.64    658.84 o 
  -4  14  10    91002.98    89259.09   2104.67 o 
  -2  14  10     6012.10     5786.69    445.92 o 
   0  14  10     1318.35     1159.55    373.01 o 
   2  14  10    47057.12    45599.57   1222.16 o 
   4  14  10     1952.01     2128.44    389.11 o 
   6  14  10    40156.80    38097.38   1093.48 o 
   8  14  10    52267.07    50951.48   1348.18 o 
  10  14  10      573.17      715.08    386.49 o 
  12  14  10    24680.26    23766.27   1023.80 o 
  14  14  10     8692.24     7821.38    673.24 o 
  16  14  10     2116.50     3374.13    611.68 o 
  18  14  10      981.32      -80.60    638.91 o 
  20  14  10     6408.63     6236.86    732.93 o 
  22  14  10     1970.76     1004.52    483.06 o 
  24  14  10     2574.92     3460.19   1100.09 o 
 -23  15  10       80.30     -214.56    674.95 o 
 -21  15  10      378.42      685.98    630.67 o 
 -19  15  10    20498.89    19486.72    873.69 o 
 -17  15  10    19903.65    20563.63   1036.07 o 
 -15  15  10    32722.88    30620.16   1030.50 o 
 -13  15  10    22278.67    22525.29   1016.73 o 
 -11  15  10       30.67     -411.86    399.62 o 
  -9  15  10      114.49      478.67    398.45 o 
  -7  15  10      372.05      540.78    478.60 o 
  -5  15  10      422.53      600.85    479.27 o 
  -3  15  10    56330.16    51338.72   1355.51 o 
  -1  15  10    58120.30    52450.22   1384.92 o 
   1  15  10    65861.01    61550.73   1562.71 o 
   3  15  10    72395.74    76280.15   2212.46 o 
   5  15  10    27578.30    28069.16    916.25 o 
   7  15  10      881.78      685.98    397.46 o 
   9  15  10    17145.13    17731.36    947.56 o 
  11  15  10     1067.13     1406.24    528.15 o 
  13  15  10    44444.36    42285.70   1471.93 o 
  15  15  10     8087.86     7397.54    861.24 o 
  17  15  10    37913.75    38122.97   1430.32 o 
  19  15  10     8544.61     9668.71    814.81 o 
  21  15  10    20854.99    20707.16   1099.31 o 
  23  15  10      413.88      185.80    881.45 o 
 -20  16  10     3440.05     3463.13    858.21 o 
 -18  16  10     4620.55     4052.45    588.58 o 
 -16  16  10    16256.48    15350.92    783.39 o 
 -14  16  10     1843.01     1040.62    344.22 o 
 -12  16  10    10346.79    11649.17    670.54 o 
 -10  16  10    89237.26    83501.89   2361.05 o 
  -8  16  10      352.49      598.99    505.34 o 
  -6  16  10    25056.90    24206.26   1024.28 o 
  -4  16  10     7108.11     8012.41    866.85 o 
  -2  16  10     3028.49     1902.92    511.20 o 
   0  16  10    42930.91    41435.24   1385.14 o 
   2  16  10     2490.45     2172.52    434.20 o 
   4  16  10     4116.92     4167.14    477.23 o 
   6  16  10    70584.42    67148.10   1713.93 o 
   8  16  10       88.10      766.23    530.86 o 
  10  16  10    36338.69    36814.04   1138.11 o 
  12  16  10    14262.81    13579.37   1087.33 o 
  14  16  10     1625.86      947.29    775.19 o 
  16  16  10    21761.12    19005.95   1026.79 o 
  18  16  10    20579.43    20019.00   1079.66 o 
  20  16  10     6455.31     5603.52    770.85 o 
 -19  17  10     4281.76     4336.89    756.47 o 
 -17  17  10    11462.89    11991.18    759.91 o 
 -15  17  10      225.57     1145.63    625.08 o 
 -13  17  10    13730.30    13063.53    841.53 o 
 -11  17  10    29991.22    28816.48   1389.52 o 
  -9  17  10    23236.90    22646.69   1024.87 o 
  -7  17  10    17093.58    18990.41    948.59 o 
  -5  17  10    20101.15    18996.19    926.22 o 
  -3  17  10     7173.26     7725.98    668.66 o 
  -1  17  10     5581.92     4491.75    705.65 o 
   1  17  10     3645.39     4252.54    585.29 o 
   3  17  10     2462.99     2872.05    540.75 o 
   5  17  10    97399.10    97362.78   2325.06 o 
   7  17  10     4674.61     5483.06    549.12 o 
   9  17  10    28322.68    27550.69   1601.84 o 
  11  17  10    15287.16    16763.40   1009.93 o 
  13  17  10     3516.49     4208.33    672.21 o 
  15  17  10     1560.34     1086.04    635.13 o 
  17  17  10     5666.86     4805.76    738.00 o 
 -16  18  10     4302.88     4856.47    738.93 o 
 -14  18  10    13831.69    14913.87    930.04 o 
 -12  18  10    23878.14    25313.38   1173.28 o 
 -10  18  10      316.06      532.34    818.82 o 
  -8  18  10    15367.32    14734.46    877.68 o 
  -6  18  10     1690.30     2303.54    589.62 o 
  -4  18  10     1323.67     1385.48    578.84 o 
  -2  18  10    21297.49    22474.89   1064.83 o 
   0  18  10       41.81      323.63    549.95 o 
   2  18  10     1229.80     2138.32    592.67 o 
   4  18  10     4740.15     6283.51    665.97 o 
   6  18  10    10631.27    11327.24    982.51 o 
   8  18  10    12815.70    14012.31    744.78 o 
  10  18  10       68.81     -366.76    579.20 o 
  12  18  10      390.70       37.08    604.85 o 
  14  18  10    16257.50    16736.77   1020.64 o 
 -11  19  10     1257.87     1235.14    746.05 o 
  -9  19  10    33622.68    33427.67   1365.52 o 
  -7  19  10      414.12      933.39    617.96 o 
  -5  19  10    32359.89    32301.43   1674.60 o 
  -3  19  10     4352.76     5071.39    683.78 o 
  -1  19  10     1135.83     1702.93    621.84 o 
   1  19  10    10300.19     8955.28    765.16 o 
   3  19  10     3247.63     3795.98    664.69 o 
   5  19  10     4751.03     5055.10    681.01 o 
   7  19  10    21012.23    23876.09   1131.86 o 
   9  19  10      548.93     1028.60    752.25 o 
  11  19  10     5426.40     5574.17    751.43 o 
  -6  20  10    11130.87    10442.98    848.57 o 
  -4  20  10    66063.51    69502.06   2139.12 o 
  -2  20  10    19766.08    21476.65   1081.62 o 
   0  20  10    26526.58    27884.13   1254.91 o 
   2  20  10    47017.11    49801.67   1676.68 o 
   4  20  10     4207.16     5037.08    706.65 o 
   6  20  10    30522.12    29467.84   1261.74 o 
 -33   1  11      499.12      917.90    556.44 o 
 -31   1  11    32731.14    34911.76   1176.97 o 
 -29   1  11       19.07      137.32    504.35 o 
 -27   1  11     3707.07     4299.43    435.37 o 
 -25   1  11        7.60     -194.74    323.60 o 
 -23   1  11    30368.28    29464.15    763.92 o 
 -21   1  11       93.66      128.67    318.19 o 
 -19   1  11   155248.56   150297.75   2983.30 o 
 -17   1  11     1413.84     1521.28    261.36 o 
 -15   1  11   119584.21   120472.61   2188.16 o 
 -13   1  11      551.78      500.72    173.78 o 
 -11   1  11    50030.00    54914.13   1078.03 o 
  -9   1  11    16920.07    15897.21    434.47 o 
  -7   1  11    85584.75    84594.26   1551.48 o 
  -5   1  11    25614.81    23800.97    530.07 o 
  -3   1  11    89558.21    76365.47   1625.28 o 
  -1   1  11     4018.40     3946.48    191.11 o 
   1   1  11    76194.43    73640.97   1345.15 o 
   3   1  11    15163.85    15016.34    387.97 o 
   5   1  11    20073.89    21620.95    881.62 o 
   7   1  11    38116.26    36696.95    747.97 o 
   9   1  11     2529.11     2617.02    208.84 o 
  11   1  11    60624.38    58225.53   1114.01 o 
  13   1  11    52169.29    49920.18    984.49 o 
  15   1  11    11447.39    12348.83    764.13 o 
  17   1  11     7026.83     6475.38    409.99 o 
  19   1  11     1842.50     1407.24    323.47 o 
  21   1  11    12820.45    12315.69    766.57 o 
  23   1  11    23401.76    22777.22   1078.86 o 
  25   1  11     2334.48     2295.04    528.73 o 
  27   1  11    18791.73    19346.85    954.16 o 
  29   1  11     7971.63     7030.26    776.51 o 
  31   1  11       93.93      793.31    626.92 o 
  33   1  11      116.57     -447.39    667.49 o 
 -32   2  11     2717.48     3093.75    587.74 o 
 -30   2  11     2721.83     2663.12    697.68 o 
 -28   2  11    36617.04    36565.99   1025.60 o 
 -26   2  11      281.12     -130.62    339.17 o 
 -24   2  11     8532.85     7944.28    428.58 o 
 -22   2  11    22377.61    22089.60    707.60 o 
 -20   2  11    96817.88    95771.05   1811.41 o 
 -18   2  11    17591.13    18096.60    658.41 o 
 -16   2  11     4613.50     4805.16    305.60 o 
 -14   2  11      998.00     1212.96    233.12 o 
 -12   2  11    12487.10    11651.99    394.94 o 
 -10   2  11    25405.78    28513.06    920.31 o 
  -8   2  11    71215.09    71603.00   1334.45 o 
  -6   2  11   110415.33   110141.78   2036.43 o 
  -4   2  11   289127.63   271590.47   4675.43 o 
  -2   2  11    56202.46    47740.07    918.62 o 
   0   2  11   128511.76   121960.00   2159.33 o 
   2   2  11    38550.61    39448.90   1028.98 o 
   4   2  11     5611.71     5421.01    239.36 o 
   6   2  11    21786.13    22377.84    671.70 o 
   8   2  11    89118.91    87065.44   1725.26 o 
  10   2  11    67600.90    65829.88   1346.77 o 
  12   2  11   235416.81   233356.89   4413.04 o 
  14   2  11    97209.95   100010.49   1808.39 o 
  16   2  11   118042.74   120125.73   2374.84 o 
  18   2  11     6591.82     7691.58    559.30 o 
  20   2  11    53301.21    55790.71   1415.68 o 
  22   2  11      369.92      304.98    385.59 o 
  24   2  11    46977.09    49167.14   1325.49 o 
  26   2  11     8432.76     8453.48    635.14 o 
  28   2  11    77082.68    77948.63   2175.58 o 
  30   2  11    31372.80    30925.33   1289.23 o 
  32   2  11    43329.82    42154.24   1558.80 o 
 -33   3  11     3085.80     4277.15    654.70 o 
 -31   3  11    61007.90    62632.60   1710.51 o 
 -29   3  11     3035.56     3671.87    566.28 o 
 -27   3  11    63644.17    63369.68   1473.77 o 
 -25   3  11    44007.94    42232.38   2045.90 o 
 -23   3  11    31533.75    31682.68   1146.70 o 
 -21   3  11    11482.62    11589.20    468.43 o 
 -19   3  11    17181.07    16561.93    600.43 o 
 -17   3  11     6272.20     5677.27    435.12 o 
 -15   3  11    60014.99    60892.11   1203.02 o 
 -13   3  11     3043.19     3370.60    295.94 o 
 -11   3  11    71159.59    72481.17   1369.08 o 
  -9   3  11    27131.96    27709.22    629.77 o 
  -7   3  11     5279.13     4706.80    234.04 o 
  -5   3  11     1126.57     1130.12    166.30 o 
  -3   3  11    15952.66    14687.70    376.78 o 
  -1   3  11       35.35      339.81    125.57 o 
   1   3  11   294461.78   299462.81   5144.83 o 
   3   3  11      541.54      744.35    142.89 o 
   5   3  11   259364.17   264174.16   4969.92 o 
   7   3  11      215.32      171.84    145.72 o 
   9   3  11      508.04     1010.38    203.51 o 
  11   3  11    20639.45    21217.73    514.61 o 
  13   3  11      251.18      644.62    192.95 o 
  15   3  11    44084.13    42472.54    970.95 o 
  17   3  11    21913.49    22894.97    658.17 o 
  19   3  11     3232.96     3489.38    389.26 o 
  21   3  11     9466.78    10116.96    552.59 o 
  23   3  11       95.80      143.39    402.88 o 
  25   3  11      527.37      257.32    489.76 o 
  27   3  11     6802.23     5999.54    682.01 o 
  29   3  11      231.72      670.04   1026.30 o 
  31   3  11    10782.41    11160.86    871.72 o 
  33   3  11     1672.31     1643.02    703.73 o 
 -32   4  11     8571.15     8618.26    713.53 o 
 -30   4  11    52558.65    53952.20   1654.20 o 
 -28   4  11    16598.56    16972.87    784.38 o 
 -26   4  11     2266.22     2278.18    474.03 o 
 -24   4  11    32028.88    34153.39    858.51 o 
 -22   4  11     9856.63    10207.35    461.59 o 
 -20   4  11    40911.04    39852.27    919.71 o 
 -18   4  11    98706.58    97090.58   1824.57 o 
 -16   4  11    15058.82    14906.71    491.56 o 
 -14   4  11   190459.22   191426.61   3726.18 o 
 -12   4  11    11107.43    12051.32    399.15 o 
 -10   4  11      529.56      232.75    193.94 o 
  -8   4  11    10454.92     9931.15    338.95 o 
  -6   4  11    60786.70    61868.09   1162.05 o 
  -4   4  11     5375.89     4727.47    318.41 o 
  -2   4  11    39158.41    37033.42    833.57 o 
   0   4  11    45567.92    43381.25    943.16 o 
   2   4  11   334316.03   333689.16   6243.74 o 
   4   4  11    51269.14    52515.40   1080.15 o 
   6   4  11    32995.52    35244.07    716.04 o 
   8   4  11      231.28      200.84    134.15 o 
  10   4  11    69086.98    67726.94   1262.98 o 
  12   4  11     2370.10     3223.99    363.12 o 
  14   4  11      593.76     1197.86    303.51 o 
  16   4  11       12.95     1222.02    402.88 o 
  18   4  11    61578.67    62262.77   1517.91 o 
  20   4  11     4905.92     5226.23    444.17 o 
  22   4  11      474.50     1273.77    457.80 o 
  24   4  11     6763.78     6353.37    642.38 o 
  26   4  11     5284.51     4502.77    652.98 o 
  28   4  11      173.00     -608.40    816.79 o 
  30   4  11      114.02     -366.11   1090.20 o 
  32   4  11     2213.84     2525.13    741.02 o 
 -33   5  11     2959.96     2183.76    730.36 o 
 -31   5  11    30620.67    31943.31   1156.75 o 
 -29   5  11     5270.07     5045.89    579.07 o 
 -27   5  11    55845.30    52982.26   1297.19 o 
 -25   5  11    36911.63    36035.39    916.22 o 
 -23   5  11    29352.36    28815.58    781.48 o 
 -21   5  11     2297.35     2509.80    349.66 o 
 -19   5  11     7029.74     7443.19    518.90 o 
 -17   5  11   122139.52   126449.38   2313.61 o 
 -15   5  11    28633.19    28956.96    771.23 o 
 -13   5  11     5956.96     7017.66    372.04 o 
 -11   5  11    18853.58    18748.07    495.71 o 
  -9   5  11    23033.90    22411.44    542.73 o 
  -7   5  11     9130.90     9640.39    309.73 o 
  -5   5  11    47884.74    46442.22   1140.36 o 
  -3   5  11    95319.24    93882.57   1884.19 o 
  -1   5  11   126497.88   122178.53   2678.31 o 
   1   5  11    36935.74    35334.61    802.39 o 
   3   5  11    40314.33    40908.36    802.35 o 
   5   5  11     4665.16     4736.79    223.79 o 
   7   5  11    22536.53    24272.44    896.55 o 
   9   5  11     2957.69     2931.00    202.63 o 
  11   5  11    55694.36    54814.02   1054.74 o 
  13   5  11    46235.78    45108.39    902.45 o 
  15   5  11    92843.88    94165.17   1904.79 o 
  17   5  11      171.01      157.38    277.30 o 
  19   5  11    39132.93    40157.35   1459.87 o 
  21   5  11    23938.68    24272.80    978.70 o 
  23   5  11      281.44      415.57    509.09 o 
  25   5  11     2147.51     1608.06    758.29 o 
  27   5  11     1234.57      647.83    571.22 o 
  29   5  11     1453.02     1132.58    621.84 o 
  31   5  11    24545.70    24173.42   1239.43 o 
 -32   6  11      107.08       65.68    859.15 o 
 -30   6  11     1461.29      541.83    812.71 o 
 -28   6  11    15455.96    16968.60    717.65 o 
 -26   6  11     2132.65     2274.66    443.82 o 
 -24   6  11     5063.98     5484.83    506.78 o 
 -22   6  11     1037.13     1826.12    341.14 o 
 -20   6  11    11022.67    11045.99    467.04 o 
 -18   6  11    24843.07    26165.27    689.28 o 
 -16   6  11      615.88      664.71    294.94 o 
 -14   6  11    15766.19    16478.73    507.53 o 
 -12   6  11    49734.39    49821.70   1005.44 o 
 -10   6  11     5570.22     5829.70    271.52 o 
  -8   6  11    98486.37    96899.77   1760.99 o 
  -6   6  11    20532.06    21208.41    578.33 o 
  -4   6  11      926.95     1016.98    217.33 o 
  -2   6  11   123421.88   121938.52   2682.32 o 
   0   6  11      491.66      748.10    214.51 o 
   2   6  11    29636.83    29686.15    791.39 o 
   4   6  11   144345.25   139378.48   2678.48 o 
   6   6  11     2181.13     2577.63    196.77 o 
   8   6  11   126962.55   124899.39   2212.50 o 
  10   6  11     4407.88     4289.08    255.10 o 
  12   6  11    10542.93    13946.94   1067.17 o 
  14   6  11    55426.46    57281.62   1240.15 o 
  16   6  11     1631.52     1624.77    294.81 o 
  18   6  11     2013.04     1924.85    370.71 o 
  20   6  11    36759.52    37695.61   1249.25 o 
  22   6  11      579.37      457.67    611.95 o 
  24   6  11   166906.23   162919.38   4206.34 o 
  26   6  11    23624.24    23543.40   1056.30 o 
  28   6  11    40921.56    39352.56   1447.24 o 
  30   6  11    14441.23    14405.77    952.61 o 
  32   6  11      564.35      247.76   1032.96 o 
 -31   7  11    15645.83    14947.89   1238.22 o 
 -29   7  11      610.63     1216.79    827.77 o 
 -27   7  11      169.22     -296.34    550.34 o 
 -25   7  11    11907.12    12650.97    676.70 o 
 -23   7  11     2952.99     3508.17    432.94 o 
 -21   7  11    25996.37    26976.14    735.64 o 
 -19   7  11    29655.88    31053.63    994.46 o 
 -17   7  11     8813.66     8717.78    402.38 o 
 -15   7  11    44684.49    44560.86    941.94 o 
 -13   7  11      845.39      873.38    238.55 o 
 -11   7  11     7979.17     8024.41    345.70 o 
  -9   7  11   119767.84   120965.47   3371.37 o 
  -7   7  11    22223.44    21702.09    602.85 o 
  -5   7  11    90581.63    89234.34   1814.09 o 
  -3   7  11    93276.97    92814.87   2088.11 o 
  -1   7  11      174.93       92.95    204.34 o 
   1   7  11     6686.23     7527.54    330.92 o 
   3   7  11      971.35     1363.97    215.60 o 
   5   7  11      105.96      214.98    161.69 o 
   7   7  11   132924.13   129825.55   2297.26 o 
   9   7  11     9598.08     9150.67    447.92 o 
  11   7  11   173058.05   172927.13   3034.88 o 
  13   7  11    22827.61    24011.90    585.20 o 
  15   7  11    15425.75    15356.95    610.13 o 
  17   7  11    15776.93    17641.48    684.24 o 
  19   7  11       88.66     2333.61   1455.73 o 
  21   7  11     6906.75     6466.19    604.85 o 
  23   7  11    27489.32    28997.80   1687.00 o 
  25   7  11     4666.60     3213.69    629.43 o 
  27   7  11    42378.44    44535.43   1532.59 o 
  29   7  11     4578.24     5617.58    929.33 o 
  31   7  11     4365.51     3325.81    746.19 o 
 -30   8  11     5717.77     5877.08   1395.63 o 
 -28   8  11    41555.86    41444.70   1519.14 o 
 -26   8  11     7466.25     6556.35    697.74 o 
 -24   8  11    18160.80    18314.11    922.18 o 
 -22   8  11    39524.82    40690.44   1313.90 o 
 -20   8  11    18877.04    19080.52    681.18 o 
 -18   8  11    55243.12    55579.11   1288.24 o 
 -16   8  11   173628.66   182028.22   3573.43 o 
 -14   8  11    42878.46    43385.72   1034.27 o 
 -12   8  11   159362.41   160714.95   3165.02 o 
 -10   8  11    52041.04    50982.45   1150.04 o 
  -8   8  11       74.64      266.34    234.84 o 
  -6   8  11   126755.36   120834.31   2407.59 o 
  -4   8  11     8020.60     8160.45    355.86 o 
  -2   8  11    80512.90    78378.88   1611.57 o 
   0   8  11   168860.55   166339.13   3226.98 o 
   2   8  11     1064.90     1246.86    225.60 o 
   4   8  11    49056.69    45812.96   1009.42 o 
   6   8  11     2396.21     2443.81    252.46 o 
   8   8  11    25235.73    25357.97    587.29 o 
  10   8  11    47267.29    45697.19    921.29 o 
  12   8  11     3194.54     3255.81    289.81 o 
  14   8  11    29244.83    28519.46    972.90 o 
  16   8  11    73759.61    73816.80   1770.42 o 
  18   8  11     4942.78     4496.90    443.02 o 
  20   8  11    20162.28    18275.82   1312.23 o 
  22   8  11     7323.62     7235.73    653.72 o 
  24   8  11    26317.17    26670.11   1118.49 o 
  26   8  11      825.91     1768.82    626.48 o 
  28   8  11     7900.63     9218.83    907.66 o 
  30   8  11     5274.88     4039.26    761.91 o 
 -29   9  11     3716.12     4778.71    735.03 o 
 -27   9  11    12433.57    13531.02    899.42 o 
 -25   9  11     1352.17     1684.55    590.30 o 
 -23   9  11     1921.15     1931.79    500.37 o 
 -21   9  11    51887.25    53864.18   1290.06 o 
 -19   9  11     5829.78     6515.90    455.40 o 
 -17   9  11    92712.65    90135.23   1913.62 o 
 -15   9  11     6086.52     5916.44    417.60 o 
 -13   9  11    37207.68    36860.13    925.67 o 
 -11   9  11    95331.72    94500.12   1946.27 o 
  -9   9  11     9262.61     8800.97    430.16 o 
  -7   9  11    11154.75    10825.87    436.18 o 
  -5   9  11   287766.72   288722.19   5514.42 o 
  -3   9  11    40072.11    39822.82    932.44 o 
  -1   9  11   108785.56   108907.03   2178.55 o 
   1   9  11     1393.39     1456.40    242.58 o 
   3   9  11      308.16      378.12    217.35 o 
   5   9  11    37585.29    38496.54    998.48 o 
   7   9  11    54199.91    53917.23   1323.74 o 
   9   9  11     2829.31     3135.86    346.52 o 
  11   9  11   164075.06   162603.78   3148.96 o 
  13   9  11    33155.26    35211.54    984.48 o 
  15   9  11    61602.02    59761.75   1804.44 o 
  17   9  11    12329.67    12769.42    609.68 o 
  19   9  11    19321.93    19708.81    770.65 o 
  21   9  11      513.19      897.15    500.96 o 
  23   9  11    16015.37    16018.42    880.37 o 
  25   9  11      147.00      746.69    602.32 o 
  27   9  11    31441.59    32198.12   1304.52 o 
  29   9  11     7827.37     8591.29   1103.91 o 
 -28  10  11     3502.80     3008.54    719.18 o 
 -26  10  11     2439.68     2287.93    664.70 o 
 -24  10  11     6435.92     5839.67    687.66 o 
 -22  10  11     3979.13     5106.49    549.86 o 
 -20  10  11     4132.62     3919.55    512.55 o 
 -18  10  11      948.07      950.76    400.63 o 
 -16  10  11      149.02      739.74    332.19 o 
 -14  10  11    15778.05    16036.39    588.97 o 
 -12  10  11    17853.21    18289.46    611.52 o 
 -10  10  11    14969.36    13056.33    514.05 o 
  -8  10  11     9982.72    10280.58    969.38 o 
  -6  10  11      999.04     1634.30    281.46 o 
  -4  10  11     9710.54     9597.51    412.18 o 
  -2  10  11    14145.57    12828.26    466.81 o 
   0  10  11     1904.52     1667.50    336.06 o 
   2  10  11     6008.08     5865.71    335.12 o 
   4  10  11      112.84       23.10    237.72 o 
   6  10  11    46755.66    42276.86   1105.65 o 
   8  10  11     5238.46     5053.53    492.94 o 
  10  10  11     1222.27     1283.79    333.64 o 
  12  10  11    32110.14    33025.02   1068.18 o 
  14  10  11    13788.94    12943.32    790.66 o 
  16  10  11      105.49     -159.30    317.09 o 
  18  10  11       39.79       79.40    483.57 o 
  20  10  11     9292.67     9297.55    704.65 o 
  22  10  11    13179.59    13158.88   1054.80 o 
  24  10  11     3818.17     4629.25    858.21 o 
  26  10  11        5.24      229.87    752.25 o 
  28  10  11     9421.08    10694.75   2052.40 o 
 -27  11  11     3341.84     3590.79    718.72 o 
 -25  11  11     1779.15     3135.63    659.59 o 
 -23  11  11    29536.75    30855.87   1968.88 o 
 -21  11  11      230.90      636.99    487.46 o 
 -19  11  11     5798.91     5205.69    625.08 o 
 -17  11  11    49124.66    50803.45   1386.19 o 
 -15  11  11    59634.85    58252.40   1325.57 o 
 -13  11  11    60411.54    57733.77   1497.81 o 
 -11  11  11       10.97     -183.75    346.76 o 
  -9  11  11      234.58      287.46    281.81 o 
  -7  11  11    44818.38    41966.38   1070.65 o 
  -5  11  11     2122.30     2406.92    299.99 o 
  -3  11  11      622.74      395.32    263.37 o 
  -1  11  11   101389.40    98649.59   2008.27 o 
   1  11  11    38604.50    38850.67    978.86 o 
   3  11  11   153836.72   148889.30   3282.92 o 
   5  11  11     1512.24     2019.53    343.63 o 
   7  11  11     5945.44     5911.29    419.61 o 
   9  11  11    96830.23    95479.70   2206.33 o 
  11  11  11     1853.00     1881.95    363.73 o 
  13  11  11     8954.67     7885.05    609.37 o 
  15  11  11    79262.61    79198.98   2234.63 o 
  17  11  11    28175.68    24499.35   1045.68 o 
  19  11  11    59498.84    60847.04   3010.28 o 
  21  11  11      271.15     1569.68    695.45 o 
  23  11  11    16249.70    14712.36   1149.23 o 
  25  11  11    26140.53    23907.19   1451.13 o 
  27  11  11    18978.55    16559.45   1274.58 o 
 -26  12  11    16949.50    16526.97   1010.34 o 
 -24  12  11    50452.15    49409.87   1673.62 o 
 -22  12  11    35688.08    35392.34   1186.23 o 
 -20  12  11    42390.30    45347.32   1345.30 o 
 -18  12  11    71148.46    68949.60   1763.35 o 
 -16  12  11    24210.46    25844.26    929.05 o 
 -14  12  11    29587.84    30404.68    978.25 o 
 -12  12  11    30720.49    30601.67    843.17 o 
 -10  12  11     1963.04     1898.57    327.78 o 
  -8  12  11    44862.24    42129.75   1060.88 o 
  -6  12  11    42100.95    39611.04    970.04 o 
  -4  12  11    35568.50    34422.88    880.89 o 
  -2  12  11   120202.26   117885.42   2377.99 o 
   0  12  11    14615.30    15754.14    758.37 o 
   2  12  11    32289.70    31166.45    921.41 o 
   4  12  11    10176.94     8905.60    492.78 o 
   6  12  11      999.71      407.54    388.67 o 
   8  12  11     6539.43     6425.34    452.27 o 
  10  12  11    37651.13    35359.86   1030.68 o 
  12  12  11     3552.64     3305.88    522.90 o 
  14  12  11    65983.63    64980.93   1918.92 o 
  16  12  11     2903.13     3319.44    549.17 o 
  18  12  11       24.69      207.71    517.99 o 
  20  12  11      491.61     -213.00    535.65 o 
  22  12  11    13015.05    11939.92   1838.95 o 
  24  12  11      548.58      344.80   1329.96 o 
  26  12  11     1750.31     1639.67    845.40 o 
 -25  13  11     8704.23     8555.72    832.48 o 
 -23  13  11     5664.13     4532.28   1246.29 o 
 -21  13  11     1224.34     2491.69    553.26 o 
 -19  13  11     6770.94     6981.31    598.46 o 
 -17  13  11      345.01      163.90    450.89 o 
 -15  13  11       17.62      -49.87    426.43 o 
 -13  13  11    30130.28    28418.86    944.32 o 
 -11  13  11    54555.43    54421.15   2014.27 o 
  -9  13  11    56385.83    55445.75   1271.72 o 
  -7  13  11    31150.91    30775.60    829.63 o 
  -5  13  11     7525.13     7974.52    424.93 o 
  -3  13  11     2393.07     3197.02    431.32 o 
  -1  13  11     3800.79     4235.48    420.77 o 
   1  13  11       79.43     -494.30    329.53 o 
   3  13  11    41523.59    39111.04   1115.27 o 
   5  13  11    43866.11    47654.21   1262.84 o 
   7  13  11   101308.31    95556.59   2589.65 o 
   9  13  11    25661.20    29573.07    924.71 o 
  11  13  11    83404.31    84286.17   2020.91 o 
  13  13  11     2853.24     3316.90    543.28 o 
  15  13  11     2989.83     3351.60    606.10 o 
  17  13  11     2074.06     1981.25    549.82 o 
  19  13  11     4094.68     4866.81    673.99 o 
  21  13  11    21676.44    23122.89   1658.34 o 
  23  13  11    39848.90    39160.88   1869.13 o 
  25  13  11     4646.18     3760.80    938.49 o 
 -24  14  11      530.83       11.18    664.70 o 
 -22  14  11      255.20      252.60    629.10 o 
 -20  14  11     1009.32     1000.44    617.96 o 
 -18  14  11      792.38      403.82    478.74 o 
 -16  14  11     4734.50     4389.18    534.89 o 
 -14  14  11      134.66      911.72    448.61 o 
 -12  14  11      469.20       48.94    331.88 o 
 -10  14  11     2381.72     2696.61    427.99 o 
  -8  14  11     8797.14     9051.45    710.97 o 
  -6  14  11    12946.01    13325.81    731.84 o 
  -4  14  11    35641.46    32414.20    992.26 o 
  -2  14  11     9791.48     9035.86    526.76 o 
   0  14  11     4065.30     3586.08    423.12 o 
   2  14  11      500.11      722.91    377.11 o 
   4  14  11       68.52       79.49    362.51 o 
   6  14  11     5503.46     6429.64    488.46 o 
   8  14  11    15580.32    14589.56    669.60 o 
  10  14  11    17656.18    18526.74    908.36 o 
  12  14  11    53362.61    50135.72   1608.58 o 
  14  14  11     3045.29     3394.32    581.21 o 
  16  14  11     5590.70     5554.86    661.41 o 
  18  14  11      409.89      282.80    583.22 o 
  20  14  11      453.79      176.93    612.82 o 
  22  14  11      217.66      213.45    835.93 o 
 -21  15  11     5377.09     6263.30    764.05 o 
 -19  15  11    29176.86    30151.27   1540.44 o 
 -17  15  11     7466.68     7451.58    636.42 o 
 -15  15  11     7424.62     7576.44    677.79 o 
 -13  15  11      346.77      -58.24    185.08 o 
 -11  15  11      207.28      125.21    433.95 o 
  -9  15  11     1571.08     1453.70    524.31 o 
  -7  15  11     4175.96     4785.46    568.15 o 
  -5  15  11    50959.96    50620.29   2055.04 o 
  -3  15  11    47452.47    46357.29   1341.37 o 
  -1  15  11    43467.57    40677.14   1483.56 o 
   1  15  11    34091.30    33613.64   1151.78 o 
   3  15  11    10887.78    10367.68    611.44 o 
   5  15  11      128.63      -61.14    385.59 o 
   7  15  11    13498.33    11672.26   1241.83 o 
   9  15  11     3055.57     3285.07    526.12 o 
  11  15  11    39075.78    40862.27   1432.29 o 
  13  15  11      243.33      322.57    554.66 o 
  15  15  11    47456.15    44131.79   2284.06 o 
  17  15  11     2085.31     1427.11    630.67 o 
  19  15  11     4538.23     3745.97    719.95 o 
  21  15  11     3892.99     3719.12    737.47 o 
 -20  16  11     1744.22     3216.44    878.71 o 
 -18  16  11    24330.94    24558.84   1913.64 o 
 -16  16  11    26116.80    25964.10   1010.61 o 
 -14  16  11    32888.77    32127.81   1262.74 o 
 -12  16  11    85627.65    85131.81   2428.48 o 
 -10  16  11    19607.36    17126.43   1110.98 o 
  -8  16  11    27330.22    27473.00   1143.77 o 
  -6  16  11    17545.93    17095.07    874.87 o 
  -4  16  11     1234.70     1506.51    525.82 o 
  -2  16  11    27432.96    27574.92   1146.30 o 
   0  16  11      827.67      254.83    409.50 o 
   2  16  11     3498.48     2847.26    472.31 o 
   4  16  11    15615.26    16652.56    740.30 o 
   6  16  11      320.53       -0.94    417.30 o 
   8  16  11    20477.14    19263.22    970.93 o 
  10  16  11    20510.43    21860.53   1042.42 o 
  12  16  11      124.32     -308.15    536.96 o 
  14  16  11    33640.18    33076.91   1317.44 o 
  16  16  11     6122.36     5067.90    744.63 o 
  18  16  11      879.78      334.26    654.97 o 
  20  16  11      261.34      384.12    695.00 o 
 -17  17  11     3254.02     4779.03    623.81 o 
 -15  17  11     6155.61     7553.51    754.91 o 
 -13  17  11    11827.60    12133.20    917.06 o 
 -11  17  11    19839.71    17738.55    954.11 o 
  -9  17  11     4406.71     3699.43    740.38 o 
  -7  17  11    17251.63    17280.81    930.64 o 
  -5  17  11      432.17      877.36    543.93 o 
  -3  17  11     8208.94     7725.79    687.66 o 
  -1  17  11     3049.40     2936.57    601.36 o 
   1  17  11    12797.07    11886.58    784.26 o 
   3  17  11    20626.45    20389.18   1275.01 o 
   5  17  11    10800.55    10615.64    646.89 o 
   7  17  11    23348.03    23784.61   1407.73 o 
   9  17  11     7791.06     8556.39    621.07 o 
  11  17  11     7524.90     7554.05    743.58 o 
  13  17  11    10572.02    11310.33    851.48 o 
  15  17  11     1117.14      260.93    621.84 o 
  17  17  11    18010.31    16390.78   1016.65 o 
 -14  18  11    21441.30    20892.18   1701.19 o 
 -12  18  11      718.42     1202.87    620.48 o 
 -10  18  11     5629.74     6639.79    729.56 o 
  -8  18  11    18063.50    18934.62   1011.08 o 
  -6  18  11      422.18      839.69    685.54 o 
  -4  18  11    75189.12    73104.23   2189.61 o 
  -2  18  11     7931.57     8677.65    756.47 o 
   0  18  11     8056.46     8145.32    715.96 o 
   2  18  11    41877.27    40579.70   1836.44 o 
   4  18  11     1211.29     1925.59    600.18 o 
   6  18  11    17035.31    17824.47    960.29 o 
   8  18  11    36132.60    33637.98   1485.01 o 
  10  18  11      396.80      596.43    621.42 o 
  12  18  11    53702.00    50842.77   1748.82 o 
  14  18  11        8.82      470.85    664.70 o 
  -9  19  11     1552.12      954.25    827.73 o 
  -7  19  11    24666.11    23383.82   1117.42 o 
  -5  19  11     8774.93     8473.63    777.25 o 
  -3  19  11    29348.63    30856.96   1273.91 o 
  -1  19  11     3696.93     4821.47    678.67 o 
   1  19  11    14349.81    14844.78    920.18 o 
   3  19  11      148.60      -58.39    573.67 o 
   5  19  11      346.82      -57.11    578.84 o 
   7  19  11     5693.84     5899.34    792.22 o 
   9  19  11     2794.03     1976.78    822.12 o 
   0  20  11     6401.06     6354.87    762.29 o 
 -32   0  12      660.80      989.78    822.12 o 
 -30   0  12    45639.32    48444.62   3119.65 o 
 -28   0  12     1237.65     1438.97    788.12 o 
 -26   0  12    18188.31    18952.15   1725.01 o 
 -24   0  12      576.86      -89.30    473.22 o 
 -22   0  12    79715.03    83590.79   2306.35 o 
 -20   0  12      885.96      937.85    427.74 o 
 -18   0  12    49021.00    46718.36   1776.24 o 
 -16   0  12     8529.71     8032.60    575.79 o 
 -14   0  12   227526.42   224602.58   5576.92 o 
 -12   0  12     2193.21     2408.20    334.56 o 
 -10   0  12     7591.14     7957.87    490.21 o 
  -8   0  12     6045.21     7208.50    400.73 o 
  -6   0  12    80155.49    78356.59   2053.57 o 
  -4   0  12   113817.13   119855.66   3033.19 o 
  -2   0  12   382166.19   396661.28   9619.45 o 
   0   0  12   410772.06   437355.69  10579.89 o 
   2   0  12   987482.50  1026414.88  24611.54 o 
   4   0  12     8226.36     7298.78    845.71 o 
   6   0  12    42528.08    38659.45   1108.81 o 
   8   0  12     4684.73     4981.20    360.53 o 
  10   0  12    35690.41    39647.66   1154.28 o 
  12   0  12    27147.05    27173.26    883.81 o 
  14   0  12   227165.34   234195.64   5766.83 o 
  16   0  12    88574.04    91786.11   3513.72 o 
  18   0  12   382471.09   385709.19  13463.76 o 
  20   0  12    27251.05    29588.30   1641.92 o 
  22   0  12    58158.33    64712.19   4449.61 o 
  24   0  12       25.24     -852.81    568.54 o 
  26   0  12    24154.11    24200.43   1543.41 o 
  28   0  12      107.49      583.79    724.55 o 
  30   0  12    36775.37    37905.50   4777.99 o 
  32   0  12      440.06     -408.77    775.54 o 
 -33   1  12    31692.78    35763.05   1223.15 o 
 -31   1  12      178.96      -45.57    528.99 o 
 -29   1  12    41251.36    41410.77   1263.48 o 
 -27   1  12      214.87      564.52    364.13 o 
 -25   1  12    28897.08    29682.37    806.00 o 
 -23   1  12    10229.31    10305.34    473.19 o 
 -21   1  12    27340.72    27179.74    806.56 o 
 -19   1  12     1697.76     1914.76    319.70 o 
 -17   1  12    80118.51    78310.56   1506.90 o 
 -15   1  12     3090.90     2707.04    308.94 o 
 -13   1  12   127363.97   122436.71   2218.88 o 
 -11   1  12     1009.43      830.88    200.78 o 
  -9   1  12   122870.55   123210.28   2208.79 o 
  -7   1  12       78.11      256.63    190.29 o 
  -5   1  12    79811.38    82105.30   1509.85 o 
  -3   1  12    31248.27    29631.26    664.94 o 
  -1   1  12    55164.61    56438.93   1078.08 o 
   1   1  12     2568.35     2203.33    183.48 o 
   3   1  12    63721.27    60807.45   1147.97 o 
   5   1  12    12012.09    12510.58    395.07 o 
   7   1  12    72275.20    71660.94   1340.49 o 
   9   1  12       70.03     -171.86    188.90 o 
  11   1  12    18609.29    17917.21    486.49 o 
  13   1  12    16315.55    15684.49    467.75 o 
  15   1  12      170.32     -222.57    246.50 o 
  17   1  12     8362.25     8607.82    475.73 o 
  19   1  12    18722.53    19430.29    838.95 o 
  21   1  12    17652.43    16236.33   1195.10 o 
  23   1  12     9484.43    10380.28    842.89 o 
  25   1  12     2377.86     3045.69    587.13 o 
  27   1  12     1220.63      435.82    338.30 o 
  29   1  12     7806.91     7639.30   1090.16 o 
  31   1  12     2487.22     2799.59    725.61 o 
 -32   2  12      583.05      -59.06    562.23 o 
 -30   2  12     7172.45     7474.35    640.03 o 
 -28   2  12    55546.99    59811.63   1432.48 o 
 -26   2  12      329.78      309.53    347.27 o 
 -24   2  12    13221.16    12832.82    574.68 o 
 -22   2  12      671.95      311.68    315.70 o 
 -20   2  12    42163.93    44340.30    981.64 o 
 -18   2  12    13034.27    12935.28    473.93 o 
 -16   2  12      651.33      540.46    256.56 o 
 -14   2  12    38399.16    36340.77    807.72 o 
 -12   2  12   181596.22   177036.11   3449.58 o 
 -10   2  12     4133.55     4715.42    267.79 o 
  -8   2  12    99733.30    98190.38   1788.71 o 
  -6   2  12       94.22       22.52    153.98 o 
  -4   2  12    56675.16    51764.78    997.98 o 
  -2   2  12     1204.45     1194.09    158.59 o 
   0   2  12    91329.63    91967.62   1664.63 o 
   2   2  12      283.73      122.82    146.87 o 
   4   2  12    60922.02    58282.06   1509.95 o 
   6   2  12        2.53      317.77    169.94 o 
   8   2  12    98036.12    98063.27   1778.82 o 
  10   2  12     1293.15     1812.75    402.40 o 
  12   2  12    19063.63    17908.96    743.35 o 
  14   2  12      952.83     1059.79    214.10 o 
  16   2  12    15023.50    15363.42    570.89 o 
  18   2  12      965.20       23.97    339.90 o 
  20   2  12    48055.35    49010.77   1300.24 o 
  22   2  12     2927.35     2900.08    445.38 o 
  24   2  12    47137.02    46511.86   1284.26 o 
  26   2  12     3933.02     2862.85    504.35 o 
  28   2  12     2048.52     1053.61    591.33 o 
  30   2  12       35.29      132.69    631.20 o 
  32   2  12    18428.34    16893.97    997.67 o 
 -33   3  12    17099.98    19223.21    937.38 o 
 -31   3  12     5353.37     5577.68    614.90 o 
 -29   3  12    67263.70    69040.72   2469.45 o 
 -27   3  12      113.01      269.09    409.84 o 
 -25   3  12    65430.57    63658.43   1806.35 o 
 -23   3  12    16181.65    15910.50    569.33 o 
 -21   3  12     9452.07     9775.05    452.52 o 
 -19   3  12     4450.47     4614.61    344.56 o 
 -17   3  12    39464.04    39171.29    873.70 o 
 -15   3  12      100.47      277.03    240.10 o 
 -13   3  12   123866.60   123892.75   2483.85 o 
 -11   3  12    11116.32    12637.32    419.84 o 
  -9   3  12    13308.28    11904.92    392.07 o 
  -7   3  12      960.10      681.33    180.01 o 
  -5   3  12     1346.55     1196.12    180.75 o 
  -3   3  12     1743.13      952.89    256.31 o 
  -1   3  12   109183.77   110352.47   1971.05 o 
   1   3  12    80476.52    80912.84   1474.92 o 
   3   3  12   279107.88   273931.75   4727.07 o 
   5   3  12    56048.41    59748.12   1232.28 o 
   7   3  12     8384.21     7974.42    367.89 o 
   9   3  12     4398.61     4431.18    251.71 o 
  11   3  12    60991.70    64973.84   1229.86 o 
  13   3  12    12106.39    12036.45    388.59 o 
  15   3  12     3491.28     4310.29    314.05 o 
  17   3  12    22319.20    22822.63    862.62 o 
  19   3  12    85021.43    84921.15   1993.47 o 
  21   3  12      899.60      749.63    417.10 o 
  23   3  12     3104.94     3417.86    545.08 o 
  25   3  12     4293.32     4084.56    509.32 o 
  27   3  12    38978.88    38903.95   1393.46 o 
  29   3  12    15937.22    14836.56   1030.95 o 
  31   3  12        6.49     -317.52    672.78 o 
 -32   4  12       69.43     -108.07    565.91 o 
 -30   4  12     1436.16      875.74    531.16 o 
 -28   4  12     4822.58     6484.14    591.27 o 
 -26   4  12     6003.64     5796.16    447.52 o 
 -24   4  12     1820.46     2386.65    373.58 o 
 -22   4  12     4177.30     4628.59    388.05 o 
 -20   4  12      882.29      750.22    305.53 o 
 -18   4  12    44373.55    44695.17    982.43 o 
 -16   4  12    42782.81    42697.08    927.71 o 
 -14   4  12     3360.55     3642.63    357.70 o 
 -12   4  12    43417.95    43154.62    903.88 o 
 -10   4  12     3413.93     3642.26    257.96 o 
  -8   4  12     2491.29     2452.45    225.31 o 
  -6   4  12   132679.92   127976.41   2282.58 o 
  -4   4  12      427.66      452.76    205.49 o 
  -2   4  12   147071.58   142572.41   2791.15 o 
   0   4  12    86384.55    83722.99   1698.61 o 
   2   4  12     2881.98     2973.15    235.16 o 
   4   4  12    81900.15    82124.45   1813.61 o 
   6   4  12    17217.27    17738.48    450.92 o 
   8   4  12     2133.81     2000.30    199.46 o 
  10   4  12    66197.38    64834.62   1227.31 o 
  12   4  12    10016.32    11478.19    408.75 o 
  14   4  12    46278.24    46437.88   1097.23 o 
  16   4  12    41485.32    42458.97    992.90 o 
  18   4  12    78640.32    83182.98   1952.13 o 
  20   4  12    59944.50    63537.20   1579.14 o 
  22   4  12   104069.75    99463.85   2322.23 o 
  24   4  12      382.12      505.26    542.64 o 
  26   4  12    59146.30    59840.46   1850.45 o 
  28   4  12     1758.47     1779.62    644.06 o 
  30   4  12    20191.02    22924.21   1116.28 o 
  32   4  12    10294.99     9784.86   1245.92 o 
 -31   5  12     3886.55     4539.04    730.36 o 
 -29   5  12    54643.47    57493.63   1423.78 o 
 -27   5  12     6385.00     6757.50    522.16 o 
 -25   5  12    60109.47    61172.14   1317.57 o 
 -23   5  12    14043.52    14237.17    558.88 o 
 -21   5  12     2730.91     2338.89    347.49 o 
 -19   5  12    16218.55    16360.26    554.85 o 
 -17   5  12    21369.93    21307.36    609.88 o 
 -15   5  12    64203.03    62525.39   1372.28 o 
 -13   5  12    98636.13    98622.04   1832.15 o 
 -11   5  12     3766.47     3354.31    260.13 o 
  -9   5  12    51412.04    50615.66   1004.11 o 
  -7   5  12     3091.35     3028.62    208.05 o 
  -5   5  12     2156.14     1809.68    239.05 o 
  -3   5  12    64378.39    62392.52   1316.83 o 
  -1   5  12     7630.97     6942.35    321.39 o 
   1   5  12    33345.59    31071.75    847.10 o 
   3   5  12    88696.06    90462.26   1638.27 o 
   5   5  12      305.73      613.40    163.43 o 
   7   5  12   114978.34   116119.87   2158.81 o 
   9   5  12      134.61      327.67    184.46 o 
  11   5  12    31540.64    30772.04    675.05 o 
  13   5  12    51869.13    51264.18   1014.44 o 
  15   5  12      163.71      861.76    281.61 o 
  17   5  12    56440.91    57465.57   1266.44 o 
  19   5  12     7038.12     7601.71    500.72 o 
  21   5  12     5061.41     4221.24    541.92 o 
  23   5  12    25324.80    26572.37   1103.15 o 
  25   5  12     1646.12     1138.33    564.60 o 
  27   5  12    11254.28     9710.34    785.85 o 
  29   5  12     9264.46    11532.43    871.71 o 
  31   5  12      332.25      405.28    668.66 o 
 -32   6  12    14263.17    14710.39   1242.12 o 
 -30   6  12    16104.09    13973.69   1172.45 o 
 -28   6  12    62298.54    62419.16   1667.37 o 
 -26   6  12    35485.70    36415.96   1155.76 o 
 -24   6  12     7364.28     7458.71    506.64 o 
 -22   6  12    19414.72    20468.49    721.32 o 
 -20   6  12     3003.19     2890.22    352.35 o 
 -18   6  12     6680.95     6762.03    383.46 o 
 -16   6  12    83085.70    81408.34   1721.58 o 
 -14   6  12    66114.96    67258.95   1317.60 o 
 -12   6  12   281730.50   277450.19   5323.24 o 
 -10   6  12   146097.58   142906.67   2830.03 o 
  -8   6  12    50312.40    49589.77   1107.37 o 
  -6   6  12    26357.98    25006.09    664.19 o 
  -4   6  12      209.28      213.14    223.60 o 
  -2   6  12     3186.97     3278.17    309.25 o 
   0   6  12    30376.53    28459.51    707.76 o 
   2   6  12    28183.88    28911.09    712.78 o 
   4   6  12   113194.62   111372.56   2172.50 o 
   6   6  12   108900.62   110326.38   1979.58 o 
   8   6  12    66273.14    66780.65   1250.90 o 
  10   6  12     1026.43     1475.46    221.01 o 
  12   6  12    11538.80    12005.36    391.39 o 
  14   6  12    17364.46    17109.59    552.49 o 
  16   6  12     3208.83     3538.18    330.83 o 
  18   6  12     1937.50     3006.32    662.16 o 
  20   6  12     1331.91     2150.27    494.81 o 
  22   6  12    14437.21    13634.74    773.96 o 
  24   6  12      606.67      470.57    554.10 o 
  26   6  12        4.67      196.34    571.96 o 
  28   6  12      626.83      682.96    607.48 o 
  30   6  12     7378.39     7009.93    801.58 o 
 -31   7  12     3062.82     3101.00    935.06 o 
 -29   7  12     7469.38     7230.33    751.92 o 
 -27   7  12     1265.71     1024.35    604.85 o 
 -25   7  12    61120.73    61543.37   1625.01 o 
 -23   7  12    18380.92    18572.72    706.68 o 
 -21   7  12     8383.89     8476.31    506.82 o 
 -19   7  12     5057.74     4896.45    412.13 o 
 -17   7  12      562.22      488.15    367.22 o 
 -15   7  12    64104.28    63215.41   1404.88 o 
 -13   7  12     4563.31     4106.77    355.74 o 
 -11   7  12   100738.51   101750.70   2080.82 o 
  -9   7  12    86832.63    83042.88   1728.51 o 
  -7   7  12     3019.17     3097.68    292.21 o 
  -5   7  12    53687.99    51800.24   1140.80 o 
  -3   7  12     2468.13     2549.21    304.57 o 
  -1   7  12     1053.43     1122.34    327.80 o 
   1   7  12   221822.22   217630.17   4178.30 o 
   3   7  12     1135.80      971.60    233.17 o 
   5   7  12    85055.73    79266.52   1821.65 o 
   7   7  12      257.83      219.76    225.37 o 
   9   7  12     4982.98     4667.43    262.84 o 
  11   7  12      713.18     1005.39    269.78 o 
  13   7  12    25661.58    26282.99    798.22 o 
  15   7  12      354.31      976.49    335.09 o 
  17   7  12   117486.30   119641.83   2694.10 o 
  19   7  12    11587.60    11566.10   1301.98 o 
  21   7  12   101812.27    99183.09   2700.81 o 
  23   7  12    19203.32    18905.13    918.47 o 
  25   7  12     6533.29     7020.81    818.89 o 
  27   7  12      305.37      499.13    607.36 o 
  29   7  12     2060.38      769.33    683.78 o 
 -30   8  12      377.24     1074.53    658.69 o 
 -28   8  12    10627.04    11218.74    850.10 o 
 -26   8  12       66.23      154.88   1089.16 o 
 -24   8  12      100.81     -368.83    403.70 o 
 -22   8  12    15032.95    15494.26    646.44 o 
 -20   8  12     6167.56     6816.78    483.70 o 
 -18   8  12     6126.79     6437.66    453.53 o 
 -16   8  12     1995.78     2377.35    373.64 o 
 -14   8  12    48954.60    48178.79   1139.50 o 
 -12   8  12    11979.25    12869.90    509.89 o 
 -10   8  12     4987.37     4874.93    349.83 o 
  -8   8  12     5997.48     5727.30    355.32 o 
  -6   8  12    69728.16    69381.77   1469.58 o 
  -4   8  12      871.94      890.97    226.15 o 
  -2   8  12    39657.02    39289.59   1108.46 o 
   0   8  12    12842.41    13114.77    747.49 o 
   2   8  12     4326.36     4676.35    401.96 o 
   4   8  12    11981.52    12001.02    480.94 o 
   6   8  12    11730.53    11842.31    500.38 o 
   8   8  12     2357.22     2016.15    264.92 o 
  10   8  12    97506.50    95943.31   2177.96 o 
  12   8  12    22269.98    21723.41    618.59 o 
  14   8  12    41133.95    41754.77   1277.15 o 
  16   8  12    11144.82    13262.38    593.93 o 
  18   8  12     1431.56     1952.02    408.02 o 
  20   8  12      205.19      115.51    487.49 o 
  22   8  12      775.65      729.24    528.92 o 
  24   8  12      406.15      887.32    582.23 o 
  26   8  12     5734.09     6967.57    738.34 o 
  28   8  12       42.53     -142.56    616.91 o 
  30   8  12    27956.03    27197.12   1254.91 o 
 -29   9  12      189.38        9.49    683.37 o 
 -27   9  12    11447.39    13301.92    907.18 o 
 -25   9  12     1044.66      343.18    597.00 o 
 -23   9  12      698.92     1124.05    661.01 o 
 -21   9  12     4576.19     4880.14    467.59 o 
 -19   9  12     1542.98     1369.24    391.33 o 
 -17   9  12    25762.75    27057.91    822.55 o 
 -15   9  12    29351.25    30532.92    865.44 o 
 -13   9  12     3649.03     3833.33    353.63 o 
 -11   9  12     4643.63     4669.30    363.85 o 
  -9   9  12      359.65      540.22    279.86 o 
  -7   9  12       49.82      126.70    261.03 o 
  -5   9  12    10778.23    10637.66    436.18 o 
  -3   9  12    19372.90    18488.94    571.13 o 
  -1   9  12    48540.61    47078.04   1061.33 o 
   1   9  12    33393.40    29544.93    754.88 o 
   3   9  12    26147.35    27183.80    714.36 o 
   5   9  12    67707.52    67516.81   1595.32 o 
   7   9  12     1093.71     1137.67    325.31 o 
   9   9  12    66380.97    71707.11   2303.55 o 
  11   9  12     4527.47     4135.99    377.04 o 
  13   9  12    18193.11    17462.74    899.58 o 
  15   9  12    42172.35    40834.43   1635.92 o 
  17   9  12    16992.96    16251.55   1136.97 o 
  19   9  12     5225.10     5768.62    598.95 o 
  21   9  12    27837.23    26571.32   1358.24 o 
  23   9  12      729.80      328.38    719.83 o 
  25   9  12     9582.13    11035.81   1362.80 o 
  27   9  12     5844.08     4800.33    961.76 o 
  29   9  12    14168.34    12634.26   1228.05 o 
 -28  10  12    15944.31    16663.28   1030.16 o 
 -26  10  12    41726.11    44836.64   1616.46 o 
 -24  10  12     9848.75     9794.33    807.06 o 
 -22  10  12    36015.71    38388.91   1222.51 o 
 -20  10  12    51251.47    51214.43   1439.48 o 
 -18  10  12    26400.44    25562.72    820.42 o 
 -16  10  12    97442.64    94631.66   2004.86 o 
 -14  10  12    56066.16    57863.41   1333.99 o 
 -12  10  12    70995.34    67671.61   1487.00 o 
 -10  10  12    97080.18    96474.75   2001.93 o 
  -8  10  12    33867.53    34511.62   1228.32 o 
  -6  10  12    25257.85    25214.28    711.15 o 
  -4  10  12    37133.40    37077.68    908.67 o 
  -2  10  12      215.99      253.05    259.68 o 
   0  10  12    99563.86    97010.01   1978.69 o 
   2  10  12    23225.55    24739.21    683.86 o 
   4  10  12    41596.02    39573.32    936.30 o 
   6  10  12    61086.87    57850.86   1609.83 o 
   8  10  12      227.48      127.19    313.67 o 
  10  10  12     1636.20     1184.28    340.39 o 
  12  10  12    11946.22    11563.72    680.90 o 
  14  10  12     6825.41     6443.27    566.97 o 
  16  10  12    73368.11    67403.93   2413.57 o 
  18  10  12     4591.04     4678.69    599.67 o 
  20  10  12    28048.64    28316.14   1251.68 o 
  22  10  12    21699.40    20622.85   1265.35 o 
  24  10  12      165.52      -32.84    785.40 o 
  26  10  12       86.59     -760.83   1034.41 o 
  28  10  12      260.09      751.64    832.07 o 
 -27  11  12     1259.73      621.19    683.78 o 
 -25  11  12       82.29     -513.35    616.91 o 
 -23  11  12     1104.77     1527.11    610.38 o 
 -21  11  12       57.23      188.58    487.91 o 
 -19  11  12    33255.03    32430.48   1269.41 o 
 -17  11  12       43.02      375.84    427.63 o 
 -15  11  12    30015.39    29960.19    905.19 o 
 -13  11  12     2465.88     1835.76    377.96 o 
 -11  11  12     1637.20     1558.91    343.72 o 
  -9  11  12     2494.90     2686.64    347.58 o 
  -7  11  12      147.10      295.55    294.39 o 
  -5  11  12      487.76      720.51    286.55 o 
  -3  11  12    56502.59    55191.71   1292.86 o 
  -1  11  12     4535.31     4534.14    347.68 o 
   1  11  12   100294.90    96264.69   1975.88 o 
   3  11  12     6742.36     5625.68    445.54 o 
   5  11  12    11259.25    10131.07    517.77 o 
   7  11  12      127.26      354.94    322.72 o 
   9  11  12    12865.22    12366.93    580.50 o 
  11  11  12     1297.31     1924.59    379.74 o 
  13  11  12    78611.21    80709.98   2286.75 o 
  15  11  12    27814.05    27349.62   1810.05 o 
  17  11  12    62437.18    60695.30   4011.69 o 
  19  11  12    10178.97     9995.21    738.93 o 
  21  11  12     2450.49     2001.58    731.16 o 
  23  11  12     6180.71     5292.69    881.45 o 
  25  11  12     7257.37     5262.84    958.41 o 
  27  11  12    10338.42    10371.31   2791.27 o 
 -26  12  12       30.99      -54.43    845.40 o 
 -24  12  12       13.18      284.29    610.38 o 
 -22  12  12    19352.24    20264.64    919.26 o 
 -20  12  12      590.86     1049.04    512.55 o 
 -18  12  12      281.16     -296.09    442.86 o 
 -16  12  12      924.91      756.86    470.23 o 
 -14  12  12    22167.52    20500.02    815.57 o 
 -12  12  12     2626.50     2908.84    383.54 o 
 -10  12  12      258.04      974.29    611.44 o 
  -8  12  12      384.66      740.82    310.79 o 
  -6  12  12    33203.47    31198.36    844.21 o 
  -4  12  12     1663.54     2157.49    325.98 o 
  -2  12  12     6315.96     7134.34    407.46 o 
   0  12  12     6961.03     7429.58    479.29 o 
   2  12  12     1432.72     1366.75    347.59 o 
   4  12  12     3198.61     2550.49    392.07 o 
   6  12  12      654.12      579.81    224.10 o 
   8  12  12     6534.68     6650.05    479.74 o 
  10  12  12    20810.87    21367.23    771.86 o 
  12  12  12       53.83      460.63    461.09 o 
  14  12  12     2078.48     1989.49    555.93 o 
  16  12  12    18453.83    17224.89    903.59 o 
  18  12  12      152.47     -392.08    517.99 o 
  20  12  12     1954.82     1790.32    604.33 o 
  22  12  12     3426.57     3827.07   1592.67 o 
  24  12  12    11573.11    10779.65   1126.00 o 
  26  12  12     2162.95     1035.54    841.59 o 
 -25  13  12    14042.03    15646.01   1010.34 o 
 -23  13  12      710.20      425.60    631.79 o 
 -21  13  12     8654.36    10207.47    717.13 o 
 -19  13  12     1263.88      698.67    528.99 o 
 -17  13  12      109.56     -187.31    480.66 o 
 -15  13  12    10403.48     9655.93    604.59 o 
 -13  13  12    55384.62    55294.52   1480.54 o 
 -11  13  12    62718.31    57381.45   1740.20 o 
  -9  13  12    20491.18    19681.76    930.48 o 
  -7  13  12    10434.67     9417.57    477.79 o 
  -5  13  12     8120.01     8886.29    460.13 o 
  -3  13  12      143.98     -278.52    348.15 o 
  -1  13  12     2084.74     1734.05    391.50 o 
   1  13  12    28552.08    29328.74    921.68 o 
   3  13  12    26421.47    27531.79    902.40 o 
   5  13  12    65361.09    66105.12   1648.36 o 
   7  13  12     9234.29     9597.62    556.73 o 
   9  13  12    45496.96    46071.55   1261.22 o 
  11  13  12    21346.08    19846.96    940.03 o 
  13  13  12    15734.35    17528.05    882.16 o 
  15  13  12    14407.68    12674.52    821.42 o 
  17  13  12    10502.21    10657.74    783.03 o 
  19  13  12      228.23      250.83    587.13 o 
  21  13  12    38469.73    33905.94   1683.35 o 
  23  13  12     1373.11     1479.86    891.95 o 
 -22  14  12    44843.81    47610.84   1926.12 o 
 -20  14  12    16698.04    15943.45   1335.26 o 
 -18  14  12    13318.01    12348.89    729.46 o 
 -16  14  12    26269.09    26069.94    992.42 o 
 -14  14  12     6607.80     7835.30    597.85 o 
 -12  14  12    53452.50    51134.10   2065.52 o 
 -10  14  12    30082.24    30020.79   1426.69 o 
  -8  14  12    44741.04    43421.51   1241.76 o 
  -6  14  12    51972.73    51891.11   1384.14 o 
  -4  14  12    13196.03    12715.87    624.32 o 
  -2  14  12    24135.97    21693.38    952.70 o 
   0  14  12    39607.12    38982.04   1127.68 o 
   2  14  12     1028.82      822.99    405.71 o 
   4  14  12    94966.79    89712.27   2140.59 o 
   6  14  12      296.94      523.75    392.43 o 
   8  14  12    21815.77    20399.52    797.53 o 
  10  14  12    10518.90     9946.44    593.34 o 
  12  14  12      357.75      114.93    531.16 o 
  14  14  12    17555.85    17864.69    947.59 o 
  16  14  12     5700.25     6907.80    700.98 o 
  18  14  12      274.09     -134.81    593.86 o 
  20  14  12    11777.29    12475.31    889.47 o 
  22  14  12     9026.52     9822.08   1090.61 o 
 -21  15  12    38414.37    37486.18   2109.43 o 
 -19  15  12      413.00      444.51    534.29 o 
 -17  15  12      301.66      594.95    511.33 o 
 -15  15  12     4216.18     3925.68    564.44 o 
 -13  15  12     7631.00     6543.93    685.61 o 
 -11  15  12     2337.09     2730.30    487.47 o 
  -9  15  12    21451.43    21935.66   1000.33 o 
  -7  15  12    44511.97    43390.46   1435.97 o 
  -5  15  12    92513.06    90231.78   2518.81 o 
  -3  15  12    24989.28    22500.47    848.67 o 
  -1  15  12     2199.42     3020.79    449.74 o 
   1  15  12      222.65      352.54    403.05 o 
   3  15  12     1040.92     1865.53    429.93 o 
   5  15  12     5384.51     6106.43    531.71 o 
   7  15  12    57183.51    53501.47   1690.18 o 
   9  15  12    40085.22    39070.68   1165.98 o 
  11  15  12    74964.55    75352.95   2216.10 o 
  13  15  12    36488.51    38421.26   1455.07 o 
  15  15  12      599.93      953.89    609.37 o 
  17  15  12    21823.30    22917.98   1136.59 o 
  19  15  12     9059.11     9333.82    852.75 o 
  21  15  12     5407.73     5133.04    781.31 o 
 -18  16  12     5418.39     5506.90    657.72 o 
 -16  16  12      673.59     1247.10    550.07 o 
 -14  16  12    24034.49    25865.20   1152.83 o 
 -12  16  12     3062.07     3651.93    645.59 o 
 -10  16  12     6747.60     6808.10    685.61 o 
  -8  16  12    22195.23    19026.23    961.91 o 
  -6  16  12      142.78      454.91    525.72 o 
  -4  16  12     4357.67     5473.30    628.44 o 
  -2  16  12    28556.04    27775.15   1430.46 o 
   0  16  12     1974.53     1834.04    458.48 o 
   2  16  12    61685.88    60373.79   1673.16 o 
   4  16  12     3294.61     2803.20    479.74 o 
   6  16  12       59.28      934.65    457.54 o 
   8  16  12    16730.81    14464.35   1744.25 o 
  10  16  12      371.94      473.90    549.17 o 
  12  16  12     8538.76     8966.26    787.04 o 
  14  16  12    53719.09    51503.26   1748.06 o 
  16  16  12      153.18      169.43    600.18 o 
  18  16  12    60646.63    58512.42   3094.69 o 
 -17  17  12    42361.04    43380.18   1580.51 o 
 -15  17  12    29528.24    31197.88   1320.97 o 
 -13  17  12    11716.76    11298.31    844.59 o 
 -11  17  12     7428.57     7011.70    739.34 o 
  -9  17  12     1805.75     1923.56    606.10 o 
  -7  17  12     6260.80     6303.09    675.74 o 
  -5  17  12     7475.03     6512.04    675.33 o 
  -3  17  12    54668.45    55171.84   1756.76 o 
  -1  17  12    25403.56    24447.89   1104.52 o 
   1  17  12    71020.98    72174.35   2398.35 o 
   3  17  12    25728.77    27534.39    992.04 o 
   5  17  12     1810.85     1389.12    500.21 o 
   7  17  12       17.75     -695.82    463.88 o 
   9  17  12       88.54      422.05    592.67 o 
  11  17  12     5498.67     6173.71    722.41 o 
  13  17  12    26504.62    30027.07   1283.21 o 
  15  17  12     9150.49     8541.27    839.54 o 
 -12  18  12     8555.84     8826.24    828.72 o 
 -10  18  12    21900.51    22878.54   1122.51 o 
  -8  18  12     6849.32     5941.47    749.39 o 
  -6  18  12    17039.39    18178.53   1001.62 o 
  -4  18  12    21766.61    23161.40   1305.65 o 
  -2  18  12     1026.46     2904.69    809.20 o 
   0  18  12     9781.37    10376.85    792.22 o 
   2  18  12     9770.76    10950.35    798.22 o 
   4  18  12     1351.65     1840.22    595.00 o 
   6  18  12     3228.09     3600.89    548.30 o 
   8  18  12      824.27      -90.50    368.19 o 
  10  18  12    18514.48    20141.12   1076.21 o 
  12  18  12    21402.69    22363.79   1346.97 o 
  -7  19  12      866.89     1398.23    626.92 o 
  -5  19  12     6930.76     6010.21    753.76 o 
  -3  19  12        7.86      -98.52    619.14 o 
  -1  19  12    27971.02    28095.65   1220.76 o 
   1  19  12     2259.04     3815.89    783.31 o 
   3  19  12    30156.68    29762.99   1281.12 o 
   5  19  12      616.27      411.02    621.84 o 
   7  19  12     5144.70     4894.06    704.38 o 
 -31   1  13    23156.62    24271.00    997.39 o 
 -29   1  13       67.52      147.59    508.60 o 
 -27   1  13    93830.39    93852.78   1842.65 o 
 -25   1  13       31.53      519.43    360.94 o 
 -23   1  13    61912.42    62919.51   1438.40 o 
 -21   1  13     2229.54     1840.04    338.09 o 
 -19   1  13    11219.06    11481.03    460.47 o 
 -17   1  13     7607.84     7087.87    420.22 o 
 -15   1  13    27935.30    27133.37    671.44 o 
 -13   1  13    14105.00    14380.46    473.90 o 
 -11   1  13   187686.41   183016.81   3234.86 o 
  -9   1  13     1874.13     1943.27    240.73 o 
  -7   1  13   221323.31   218292.36   4206.24 o 
  -5   1  13     1726.32     1385.95    184.02 o 
  -3   1  13    23687.78    22992.47    536.47 o 
  -1   1  13     5176.21     5297.34    240.50 o 
   1   1  13      745.64      462.67    170.51 o 
   3   1  13    85727.12    83796.37   1545.81 o 
   5   1  13   118200.07   118757.12   2322.92 o 
   7   1  13    10109.33     9707.21    339.74 o 
   9   1  13   104631.59   105138.44   1910.67 o 
  11   1  13     7753.21     7305.49    321.59 o 
  13   1  13     1451.17     1571.09    247.34 o 
  15   1  13     9516.08     9749.19    425.28 o 
  17   1  13    10573.41    10506.50    520.08 o 
  19   1  13    40229.06    40522.13   1139.98 o 
  21   1  13     3600.44     3717.77    445.92 o 
  23   1  13     5498.91     4443.73    513.60 o 
  25   1  13    21197.45    18824.45    935.20 o 
  27   1  13     5801.11     7645.96    730.36 o 
  29   1  13      187.73      124.34    486.92 o 
  31   1  13      488.74     -529.40    751.73 o 
 -32   2  13       21.45      313.04    570.43 o 
 -30   2  13     1391.76     1575.47    552.59 o 
 -28   2  13    11486.82    12939.99    636.89 o 
 -26   2  13     1579.42     1731.01    410.89 o 
 -24   2  13      406.79     1133.79    352.60 o 
 -22   2  13     2784.51     2362.52    347.75 o 
 -20   2  13    10499.36    11038.57    501.04 o 
 -18   2  13       54.03      -60.66    276.21 o 
 -16   2  13      131.39       34.27    256.80 o 
 -14   2  13      565.73      409.63    191.55 o 
 -12   2  13    84180.44    80524.16   1686.43 o 
 -10   2  13    25698.98    25449.69    719.59 o 
  -8   2  13    85219.88    88242.42   1635.72 o 
  -6   2  13    21001.83    23275.49    550.44 o 
  -4   2  13     3490.72     3927.59    233.03 o 
  -2   2  13     4085.82     4003.09    283.45 o 
   0   2  13    26497.21    24937.25    562.96 o 
   2   2  13    30193.74    27039.53    738.75 o 
   4   2  13   300065.66   286541.91   4948.25 o 
   6   2  13    79935.41    82308.91   1522.82 o 
   8   2  13   189809.97   187052.75   3279.89 o 
  10   2  13     3474.90     3819.33    271.69 o 
  12   2  13    18125.87    18514.03    554.26 o 
  14   2  13       44.94     1045.92    459.42 o 
  16   2  13    20952.38    21112.47    700.99 o 
  18   2  13     7563.59     8479.38    503.91 o 
  20   2  13   130925.95   133770.03   3011.15 o 
  22   2  13    20531.22    22493.54    832.95 o 
  24   2  13   107504.15   108153.53   2539.88 o 
  26   2  13     1470.90      615.56    485.21 o 
  28   2  13    31610.97    33277.29   1380.55 o 
  30   2  13     2168.56     1811.44    681.01 o 
  32   2  13    32356.12    34952.15   1438.66 o 
 -31   3  13    23805.60    24367.87   1007.73 o 
 -29   3  13       37.13     -438.00    319.88 o 
 -27   3  13    68589.98    66978.28   1735.94 o 
 -25   3  13     5407.16     5924.29    446.56 o 
 -23   3  13    81737.79    85239.10   1680.00 o 
 -21   3  13     2901.20     3060.69    355.24 o 
 -19   3  13    44285.57    44012.21    983.84 o 
 -17   3  13    34413.69    33008.97    808.66 o 
 -15   3  13    13324.83    13308.08    471.11 o 
 -13   3  13     2093.12     2151.41    309.48 o 
 -11   3  13    27491.07    26619.31    642.20 o 
  -9   3  13     9456.85     8735.82    394.30 o 
  -7   3  13    60928.84    57269.00   1115.78 o 
  -5   3  13    18442.75    18180.83    471.60 o 
  -3   3  13   104159.09   100829.18   2113.28 o 
  -1   3  13     2552.65     2978.56    180.69 o 
   1   3  13    71066.52    72167.42   1346.16 o 
   3   3  13     6058.48     6043.28    257.15 o 
   5   3  13    25416.14    24700.01    782.10 o 
   7   3  13    11129.96    11873.39    409.79 o 
   9   3  13    54197.77    54484.31   1160.10 o 
  11   3  13     1329.01     2349.37    829.31 o 
  13   3  13    73801.97    75214.40   1415.16 o 
  15   3  13     5051.93     4790.16    345.60 o 
  17   3  13    18593.96    18964.97    711.15 o 
  19   3  13    16485.79    16387.62    739.41 o 
  21   3  13      615.23      523.86    397.00 o 
  23   3  13     8189.64     8325.99    564.94 o 
  25   3  13     1297.05     1957.98    598.95 o 
  27   3  13        9.38      -36.45    582.23 o 
  29   3  13    13505.07    13863.68    902.05 o 
  31   3  13      851.46      884.25    688.68 o 
 -32   4  13    18008.06    19169.06   1090.32 o 
 -30   4  13      995.39     1395.63    650.75 o 
 -28   4  13    21628.28    21172.83    796.90 o 
 -26   4  13    22075.02    22425.07    730.43 o 
 -24   4  13    13355.78    12751.64    546.54 o 
 -22   4  13   156535.66   161341.36   2939.59 o 
 -20   4  13     4154.33     4518.01    376.96 o 
 -18   4  13     8335.25     8274.08    415.02 o 
 -16   4  13     1970.81     2205.25    303.33 o 
 -14   4  13    70870.29    73756.44   1583.84 o 
 -12   4  13    23941.88    23191.42    677.99 o 
 -10   4  13    57843.68    56089.97   1114.89 o 
  -8   4  13    60688.15    57806.21   1134.08 o 
  -6   4  13   428055.44   411345.69   7063.44 o 
  -4   4  13     7397.95     6746.19    336.41 o 
  -2   4  13    20330.36    21357.15    890.28 o 
   0   4  13      852.28      745.80    248.62 o 
   2   4  13    41108.88    38356.36    779.24 o 
   4   4  13    11022.71    10296.96    359.40 o 
   6   4  13    12164.33    11451.00    546.84 o 
   8   4  13    17432.05    18974.22   1078.45 o 
  10   4  13   121867.06   119995.13   2486.80 o 
  12   4  13       33.44      767.23    389.17 o 
  14   4  13    17672.67    18397.87    584.60 o 
  16   4  13     1011.07      339.02    289.26 o 
  18   4  13    13558.20    12675.49    579.94 o 
  20   4  13     2215.16     2674.24    419.78 o 
  22   4  13      309.17       82.63    500.96 o 
  24   4  13     5613.92     5119.98    604.85 o 
  26   4  13    26495.82    24122.55   1420.95 o 
  28   4  13       23.67     -121.22    632.30 o 
  30   4  13     4358.15     5137.46    824.74 o 
 -31   5  13      232.35      559.15    685.61 o 
 -29   5  13     3276.02     2265.27    540.23 o 
 -27   5  13     8664.89     8330.15    618.43 o 
 -25   5  13      456.49      891.20    426.96 o 
 -23   5  13    71850.88    72649.41   1629.73 o 
 -21   5  13     3683.58     3912.15    676.91 o 
 -19   5  13    53758.78    54527.82   1270.14 o 
 -17   5  13     3400.91     3139.19    382.88 o 
 -15   5  13     7728.70     7494.00    489.53 o 
 -13   5  13    51657.35    49682.48   1154.57 o 
 -11   5  13    17282.47    16300.27    562.26 o 
  -9   5  13    94238.43    94104.16   1933.01 o 
  -7   5  13    16791.69    16329.84    539.54 o 
  -5   5  13     2362.34     2816.08    270.05 o 
  -3   5  13    11260.01    10714.15    412.35 o 
  -1   5  13      279.34      607.28    234.82 o 
   1   5  13     6425.89     6892.00    455.02 o 
   3   5  13    76027.98    75029.68   1552.18 o 
   5   5  13    11362.27    10648.92    338.69 o 
   7   5  13   183874.58   187202.03   3275.25 o 
   9   5  13    36858.68    35907.15    759.75 o 
  11   5  13    43773.63    43635.27    892.84 o 
  13   5  13      690.54      815.85    227.56 o 
  15   5  13     1082.67     1668.74    304.16 o 
  17   5  13    10661.42    12754.88    570.11 o 
  19   5  13     4421.78     4257.95    520.65 o 
  21   5  13     7913.19     7720.03    635.94 o 
  23   5  13    41974.49    38892.88   1345.29 o 
  25   5  13      165.17     -293.13    560.94 o 
  27   5  13    27408.27    24251.33   1103.92 o 
  29   5  13    35858.27    32413.20   1326.07 o 
  31   5  13      762.53      322.83    696.61 o 
 -30   6  13      909.44      682.51    855.39 o 
 -28   6  13     8904.72     9739.93    688.95 o 
 -26   6  13      467.55     1452.79    494.61 o 
 -24   6  13    14863.95    15808.12    665.43 o 
 -22   6  13      926.58      744.85    383.94 o 
 -20   6  13      450.39      509.68    367.84 o 
 -18   6  13     1471.19     1341.08    359.14 o 
 -16   6  13    89647.61    88381.02   2117.70 o 
 -14   6  13    10157.49     9827.05    473.29 o 
 -12   6  13    23453.36    23646.07    702.11 o 
 -10   6  13    51559.36    49721.59   1138.17 o 
  -8   6  13    65510.88    63650.88   1375.39 o 
  -6   6  13      688.41      514.59    244.00 o 
  -4   6  13    22993.52    22667.39    995.89 o 
  -2   6  13     5126.77     5029.61    311.37 o 
   0   6  13   259559.28   255165.13   5448.88 o 
   2   6  13     2646.17     2683.29    259.84 o 
   4   6  13    16539.64    15923.91    514.48 o 
   6   6  13    73889.60    74232.03   1543.83 o 
   8   6  13    26284.89    27994.03    729.39 o 
  10   6  13    12086.58    12597.23    504.21 o 
  12   6  13    43642.16    43807.89    906.00 o 
  14   6  13     9053.32     9592.70    426.80 o 
  16   6  13   228004.11   236498.17   5070.45 o 
  18   6  13     1616.16     1398.64    460.27 o 
  20   6  13    51766.69    53009.51   1614.57 o 
  22   6  13    16222.98    17654.07    880.37 o 
  24   6  13      951.09      934.12    564.10 o 
  26   6  13      530.65      165.01    591.33 o 
  28   6  13     4037.84     4341.64    683.78 o 
  30   6  13      841.30      683.57    693.01 o 
 -29   7  13      508.64     -147.99    607.36 o 
 -27   7  13     7305.72     8149.13    638.77 o 
 -25   7  13     1865.08     3052.35    469.87 o 
 -23   7  13    21926.69    22348.43    784.63 o 
 -21   7  13      923.39     1269.10    382.61 o 
 -19   7  13    19945.58    19609.76    696.69 o 
 -17   7  13     2272.26     2356.09    429.25 o 
 -15   7  13    10726.42     9887.52    485.66 o 
 -13   7  13     9715.83     9582.05    466.37 o 
 -11   7  13    51250.74    50286.20   1151.63 o 
  -9   7  13    35981.17    35663.71    965.34 o 
  -7   7  13    37833.96    36368.34    887.30 o 
  -5   7  13      195.19      496.90    377.21 o 
  -3   7  13     7982.62     7002.49    610.01 o 
  -1   7  13      536.06      718.92    248.13 o 
   1   7  13    12008.76    11265.17    432.79 o 
   3   7  13    71179.77    70466.19   1482.10 o 
   5   7  13    48229.31    46786.81   1176.29 o 
   7   7  13    36392.63    32685.75    808.82 o 
   9   7  13    64948.69    64676.43   1379.00 o 
  11   7  13      569.67      763.13    260.83 o 
  13   7  13     2814.05     4422.53    492.94 o 
  15   7  13    14267.33    15584.58    637.19 o 
  17   7  13      699.24      644.76    381.40 o 
  19   7  13    72749.74    71516.89   3257.34 o 
  21   7  13    33753.90    33784.50   1203.89 o 
  23   7  13    18103.36    17143.83   1068.64 o 
  25   7  13    16992.13    18736.34    950.68 o 
  27   7  13      686.15     1218.65    621.84 o 
  29   7  13       84.27      204.87    673.99 o 
 -30   8  13    29137.41    28126.52   1288.50 o 
 -28   8  13    16920.94    16455.49    990.60 o 
 -26   8  13    36605.41    36464.08   1428.76 o 
 -24   8  13    15512.78    15746.85    694.61 o 
 -22   8  13     4828.21     5851.36    490.07 o 
 -20   8  13    38056.70    38541.48   1021.15 o 
 -18   8  13    20957.12    21127.52    806.47 o 
 -16   8  13    59604.73    60599.06   1659.55 o 
 -14   8  13   281728.69   277873.00   5361.54 o 
 -12   8  13    35927.69    37195.15    945.82 o 
 -10   8  13   231641.69   230313.66   4465.77 o 
  -8   8  13    30133.15    27491.68    749.45 o 
  -6   8  13      407.67      447.90    265.68 o 
  -4   8  13    46159.77    44086.21   1153.62 o 
  -2   8  13     2073.12     2136.54    279.45 o 
   0   8  13    11410.24    10512.40    428.37 o 
   2   8  13   217154.44   213404.41   4101.94 o 
   4   8  13      340.57      883.45    265.67 o 
   6   8  13   141571.03   136144.41   2692.29 o 
   8   8  13    35160.22    35706.80    863.75 o 
  10   8  13      303.39      249.82    317.57 o 
  12   8  13    27988.76    27794.37    837.46 o 
  14   8  13      872.41      802.32    415.03 o 
  16   8  13     8954.27     9043.14    644.06 o 
  18   8  13    43483.19    43364.50   1417.34 o 
  20   8  13    11697.55     9784.24    985.15 o 
  22   8  13    18523.62    17240.19   1137.79 o 
  24   8  13     8625.99     8060.64    940.21 o 
  26   8  13     1682.11     1884.84    845.40 o 
  28   8  13    11718.37     9391.80   1806.11 o 
 -29   9  13     9336.41     9438.16    862.04 o 
 -27   9  13     6413.89     6312.19    746.05 o 
 -25   9  13     6494.90     7716.42    751.89 o 
 -23   9  13      264.92     -426.03    491.40 o 
 -21   9  13     8664.99     9356.25    552.28 o 
 -19   9  13    24053.46    25212.59   1119.06 o 
 -17   9  13      815.92      953.90    359.13 o 
 -15   9  13     4927.44     4946.94    412.13 o 
 -13   9  13   119698.10   115561.50   2369.13 o 
 -11   9  13      861.63     1092.43    312.96 o 
  -9   9  13    91890.03    87353.97   1839.83 o 
  -7   9  13     3676.70     3980.12    344.71 o 
  -5   9  13     8774.04     8725.01    475.94 o 
  -3   9  13    10628.01     9797.13    433.36 o 
  -1   9  13    14550.12    14641.03    522.97 o 
   1   9  13      145.69      121.33    254.86 o 
   3   9  13   125710.04   123342.95   2466.42 o 
   5   9  13    15667.38    13590.54    729.93 o 
   7   9  13   224980.59   220355.17   4751.65 o 
   9   9  13     5795.50     5224.55    445.54 o 
  11   9  13    10884.66    10073.84    513.24 o 
  13   9  13     4563.29     3788.73    505.34 o 
  15   9  13     7247.52     6296.77   1329.96 o 
  17   9  13     7442.25     6491.15    625.08 o 
  19   9  13    50105.59    51672.04   1646.92 o 
  21   9  13     8684.33     7499.29    881.45 o 
  23   9  13    40351.91    42454.64   1868.26 o 
  25   9  13     9445.18     9429.19   2003.15 o 
  27   9  13    15255.33    16519.91   1395.63 o 
 -28  10  13     1557.18     1060.91    702.91 o 
 -26  10  13      884.36     1198.09    654.97 o 
 -24  10  13     6361.43     5964.02    713.96 o 
 -22  10  13        6.68       -8.92    498.15 o 
 -20  10  13      107.07      569.47    474.03 o 
 -18  10  13     5069.48     4913.70    447.75 o 
 -16  10  13    14803.08    15078.47    623.40 o 
 -14  10  13     1842.39     1817.74    371.56 o 
 -12  10  13      409.04      829.19    328.49 o 
 -10  10  13     8341.60     8750.09    459.63 o 
  -8  10  13     3373.36     3599.97    372.30 o 
  -6  10  13    11138.17    10067.38    457.96 o 
  -4  10  13     5381.05     5692.58    369.08 o 
  -2  10  13     3271.02     2664.57    317.87 o 
   0  10  13     2023.14     2080.67    299.67 o 
   2  10  13     1723.55     1795.83    297.22 o 
   4  10  13     2514.01     2959.82    375.49 o 
   6  10  13      922.79     1254.10    336.70 o 
   8  10  13       11.45      395.30    339.30 o 
  10  10  13     1608.72     2051.74    377.37 o 
  12  10  13      107.17       62.92    440.54 o 
  14  10  13    11229.94     9989.48    688.68 o 
  16  10  13      392.01      230.32    242.22 o 
  18  10  13     1844.84     1521.52    549.82 o 
  20  10  13     1054.67     1490.53    684.70 o 
  22  10  13     4472.17     5218.67    834.96 o 
  24  10  13     2196.72     1666.21    845.40 o 
  26  10  13     2405.60     4203.17   2134.50 o 
 -27  11  13      217.13      -64.23    685.61 o 
 -25  11  13    11140.71    12830.25    946.55 o 
 -23  11  13    38073.97    38925.08   1258.98 o 
 -21  11  13    38015.41    39529.32   1250.58 o 
 -19  11  13      351.10      259.69    566.80 o 
 -17  11  13      521.16      173.79    460.32 o 
 -15  11  13    47621.44    49308.00   1456.70 o 
 -13  11  13    19101.46    18795.24    679.04 o 
 -11  11  13     1782.91     1233.97    351.29 o 
  -9  11  13    43744.96    43696.28   1079.61 o 
  -7  11  13    39853.41    41582.88   1025.13 o 
  -5  11  13   131697.34   134315.83   3502.55 o 
  -3  11  13      481.65      491.12    288.45 o 
  -1  11  13     5412.78     4852.18    363.85 o 
   1  11  13    47542.02    48297.18   1119.56 o 
   3  11  13     4121.38     4433.39    417.48 o 
   5  11  13    20400.01    18943.45    712.39 o 
   7  11  13    15901.84    13347.12    663.58 o 
   9  11  13     3289.41     3583.08    430.60 o 
  11  11  13    95002.20    96382.73   2238.09 o 
  13  11  13      285.68     -405.55    476.58 o 
  15  11  13    43972.84    44625.19   1484.82 o 
  17  11  13    37574.64    37288.88   1654.29 o 
  19  11  13     2261.23     1983.64    587.13 o 
  21  11  13    22624.43    23249.14   1756.86 o 
  23  11  13    11118.79     9689.74   1149.35 o 
  25  11  13       86.31      -32.84    835.93 o 
 -24  12  13    36954.82    37816.08   1482.85 o 
 -22  12  13    36687.59    37021.84   1234.35 o 
 -20  12  13    64061.29    64497.70   2197.49 o 
 -18  12  13    32885.83    31981.48   1275.01 o 
 -16  12  13    18766.25    17274.09    779.26 o 
 -14  12  13    38489.95    38949.43   1158.83 o 
 -12  12  13    10846.49    11043.20    541.37 o 
 -10  12  13    64615.43    61420.80   2326.25 o 
  -8  12  13    35253.24    35368.64    931.72 o 
  -6  12  13    93963.44    91076.21   1919.32 o 
  -4  12  13    19392.86    20493.02    677.10 o 
  -2  12  13    39928.95    38402.88    963.45 o 
   0  12  13     5054.38     4856.32    439.91 o 
   2  12  13    25085.12    25795.67    847.91 o 
   4  12  13     8752.97     8012.38    507.40 o 
   6  12  13    83431.58    84214.73   2343.02 o 
   8  12  13    12506.14    14226.51    668.31 o 
  10  12  13    27319.25    25784.22    882.75 o 
  12  12  13     1089.03      763.53    497.62 o 
  14  12  13      517.20      717.75    525.82 o 
  16  12  13       79.90      377.14    863.14 o 
  18  12  13    17271.25    17205.41    940.74 o 
  20  12  13     1326.10     1149.67    650.09 o 
  22  12  13    26684.67    26903.63   2282.27 o 
  24  12  13     4530.88     5263.41    938.49 o 
 -23  13  13       51.90      393.16    675.52 o 
 -21  13  13     3757.08     3564.95    611.15 o 
 -19  13  13    29575.96    30380.53   1095.14 o 
 -17  13  13    26672.97    27008.02   1001.51 o 
 -15  13  13    19489.76    19495.02    839.40 o 
 -13  13  13    10478.29    10221.51    633.33 o 
 -11  13  13      523.81      837.28    402.36 o 
  -9  13  13      484.63      542.07    348.60 o 
  -7  13  13     1656.63      817.70    339.22 o 
  -5  13  13     1882.41     1387.03    346.51 o 
  -3  13  13    52069.71    48295.53   1298.92 o 
  -1  13  13    55697.59    53131.84   1393.43 o 
   1  13  13    49087.66    51401.98   1361.74 o 
   3  13  13    44910.57    46814.91   1278.60 o 
   5  13  13     1103.09     1025.30    397.00 o 
   7  13  13       93.86      557.45    395.86 o 
   9  13  13      490.99     1190.85    427.43 o 
  11  13  13     8938.34     7330.29    673.99 o 
  13  13  13    58083.50    57836.13   2281.53 o 
  15  13  13    74507.23    72205.26   3035.65 o 
  17  13  13    44935.18    47113.68   1603.16 o 
  19  13  13    27655.51    30133.77   1262.40 o 
  21  13  13      180.05     -867.03    775.54 o 
  23  13  13     4797.08     5414.47    975.25 o 
 -22  14  13      840.16     1160.39    833.33 o 
 -20  14  13     2395.85     2521.19    700.98 o 
 -18  14  13      870.96      194.82    536.12 o 
 -16  14  13      178.23      139.45    484.69 o 
 -14  14  13     1167.20     2322.26    514.33 o 
 -12  14  13     9123.73     7768.67    692.28 o 
 -10  14  13     2491.21     2032.65    462.39 o 
  -8  14  13     6877.40     7567.02    824.73 o 
  -6  14  13     1423.64     1585.91    431.63 o 
  -4  14  13     1288.57     1876.01    422.15 o 
  -2  14  13     1223.43     1167.41    411.45 o 
   0  14  13    17513.91    15996.31    698.69 o 
   2  14  13    21536.91    22809.59   1312.93 o 
   4  14  13    39171.06    37756.90   1122.79 o 
   6  14  13      878.84     1117.18    423.35 o 
   8  14  13     5507.53     6350.00    539.40 o 
  10  14  13     4238.87     3969.51    641.50 o 
  12  14  13     1137.40     1548.88    568.15 o 
  14  14  13       43.08      243.14    580.62 o 
  16  14  13    16134.39    15291.53    926.20 o 
  18  14  13    22973.67    23274.38   1143.45 o 
  20  14  13    24516.95    24738.55   1194.13 o 
  22  14  13     5788.64     5078.36    958.41 o 
 -19  15  13     1358.23     1384.74    586.52 o 
 -17  15  13      218.86       72.89    528.99 o 
 -15  15  13      173.66     -192.44    492.78 o 
 -13  15  13    14646.51    13735.57    879.68 o 
 -11  15  13    24802.15    23801.68    913.43 o 
  -9  15  13    16804.25    16452.08    893.30 o 
  -7  15  13    29582.26    29770.47   1179.17 o 
  -5  15  13      442.28      709.92    511.20 o 
  -3  15  13      608.17      584.69    429.69 o 
  -1  15  13     7818.16     8423.59    597.22 o 
   1  15  13      494.40      776.90    439.35 o 
   3  15  13    77187.35    74817.88   2322.51 o 
   5  15  13    25539.08    25599.99   1009.58 o 
   7  15  13    55184.39    54163.79   1717.05 o 
   9  15  13    31638.21    31435.16   1041.18 o 
  11  15  13      836.52     1374.52    591.01 o 
  13  15  13     4390.94     3955.98    669.27 o 
  15  15  13     5410.89     5538.64    739.41 o 
  17  15  13    36183.71    36173.49   1425.19 o 
  19  15  13    53080.95    55492.63   1883.03 o 
 -18  16  13    27131.62    29608.39   1120.60 o 
 -16  16  13    25933.97    25445.22   1010.26 o 
 -14  16  13    24670.14    25356.84   1252.59 o 
 -12  16  13      548.52      312.29    607.52 o 
 -10  16  13    42023.75    38423.01   1422.73 o 
  -8  16  13     5328.61     6208.32    686.52 o 
  -6  16  13    31734.21    27572.05   1139.17 o 
  -4  16  13    32466.83    33477.17   1274.17 o 
  -2  16  13    14666.52    14037.47    850.10 o 
   0  16  13    13673.95    12079.18    976.40 o 
   2  16  13    15663.24    14706.42    723.17 o 
   4  16  13      212.35      992.00    516.64 o 
   6  16  13    14788.62    14158.40    726.64 o 
   8  16  13     2000.33     1483.31    521.38 o 
  10  16  13     4978.20     2874.33    648.46 o 
  12  16  13      334.08      225.72    610.38 o 
  14  16  13     4204.63     5114.62    730.36 o 
  16  16  13     6364.32     7056.33    796.29 o 
 -15  17  13    24032.72    24893.62   1354.03 o 
 -13  17  13     1301.27     1634.76    642.39 o 
 -11  17  13     1756.96     1854.65    645.59 o 
  -9  17  13     3793.22     3575.53    673.99 o 
  -7  17  13     3386.08     3573.27    648.46 o 
  -5  17  13    13431.63    12600.88   1023.84 o 
  -3  17  13    24706.38    24907.20   1112.16 o 
  -1  17  13    20324.12    18444.46    978.53 o 
   1  17  13    32085.64    32103.79   1275.35 o 
   3  17  13      550.36     1021.90    485.66 o 
   5  17  13     8756.57     8817.84    653.64 o 
   7  17  13       89.84       88.81    491.00 o 
   9  17  13     8347.26     8318.05    779.16 o 
  11  17  13    18445.34    16782.74    990.60 o 
  13  17  13    23600.43    23318.55   1174.54 o 
  15  17  13    12004.88    11752.22    894.90 o 
 -12  18  13    10478.15     9147.61    828.72 o 
 -10  18  13     1913.50     3068.70    695.15 o 
  -8  18  13    12450.25    12616.64    903.72 o 
  -6  18  13    16476.71    16879.21    988.58 o 
  -4  18  13     1845.14     3347.01    719.24 o 
  -2  18  13     4503.36     4566.09    680.90 o 
   0  18  13    15470.30    17946.27   1002.36 o 
   2  18  13      152.67      196.58    588.17 o 
   4  18  13    45981.25    43115.68   1556.05 o 
   6  18  13      111.14      441.82    498.15 o 
   8  18  13    27896.14    27906.07   1260.41 o 
  10  18  13    12287.11    12989.26    986.47 o 
  -5  19  13      876.40      894.22    637.74 o 
  -3  19  13    12398.62    12202.98    909.89 o 
  -1  19  13     5123.14     6168.45    760.09 o 
   1  19  13    26486.17    26237.86   1189.62 o 
   3  19  13    43886.08    44227.46   1592.13 o 
   5  19  13    17372.17    18628.05   1062.43 o 
 -32   0  14      519.92      985.15    832.07 o 
 -30   0  14    47915.03    50851.88   2298.69 o 
 -28   0  14      316.04      491.81    555.25 o 
 -26   0  14    10491.31    11180.65    763.61 o 
 -24   0  14     3886.22     3854.65    670.43 o 
 -22   0  14   126953.48   127723.14   4179.46 o 
 -20   0  14      695.71      683.13    517.06 o 
 -18   0  14     7976.79     5679.34    515.08 o 
 -16   0  14     8302.59     6007.69    505.57 o 
 -14   0  14   150683.47   146785.59   3750.14 o 
 -12   0  14      793.61      796.15    489.52 o 
 -10   0  14    15866.46    13407.28    608.79 o 
  -8   0  14    33967.20    32903.87   1029.95 o 
  -6   0  14   300939.38   295449.41   7430.92 o 
  -4   0  14     2297.26     1867.79    298.03 o 
  -2   0  14    84460.69    86844.76   2266.64 o 
   0   0  14      453.33      203.60    273.23 o 
   2   0  14     6068.93     6965.84    403.42 o 
   4   0  14    52757.73    54416.40   1496.07 o 
   6   0  14   101651.40    97052.80   3035.22 o 
   8   0  14    61542.29    59480.63   1639.44 o 
  10   0  14   315743.91   308057.28   7535.53 o 
  12   0  14     1443.38     1914.01    365.18 o 
  14   0  14   104970.89   104298.65   2709.43 o 
  16   0  14     7424.94     6419.04    635.71 o 
  18   0  14    27007.72    27806.29   2249.43 o 
  20   0  14    17134.03    18482.05   1020.90 o 
  22   0  14    43982.23    43697.01   3119.65 o 
  24   0  14    14888.74    17120.23   1102.78 o 
  26   0  14    93193.92    97390.84   3342.75 o 
  28   0  14     1374.96     1504.77    788.47 o 
  30   0  14    61821.87    68720.47   5418.34 o 
 -31   1  14      960.07     1505.54    573.66 o 
 -29   1  14    13166.91    14052.57    783.39 o 
 -27   1  14     1124.14     1481.68    398.97 o 
 -25   1  14    64361.65    65363.93   1521.14 o 
 -23   1  14     1402.61     1966.29    360.72 o 
 -21   1  14   114168.52   111725.48   2101.79 o 
 -19   1  14     1387.83     1163.58    379.38 o 
 -17   1  14    42345.76    43580.04    966.92 o 
 -15   1  14       69.50      -93.91    250.20 o 
 -13   1  14    15378.73    16651.48    519.37 o 
 -11   1  14     1598.95     1565.62    239.02 o 
  -9   1  14   105683.70   102831.82   1887.61 o 
  -7   1  14    26805.18    26596.94    701.27 o 
  -5   1  14   210054.91   207460.05   3630.98 o 
  -3   1  14     9057.15     8156.10    308.13 o 
  -1   1  14    57061.05    56902.30   1104.77 o 
   1   1  14      157.25      256.00    176.80 o 
   3   1  14    21768.42    21497.84    533.45 o 
   5   1  14    16477.36    16279.14    454.55 o 
   7   1  14    21315.08    19294.20    758.53 o 
   9   1  14    36572.98    38002.36    811.11 o 
  11   1  14    38464.66    39283.53    841.84 o 
  13   1  14     7492.39     8302.45    363.30 o 
  15   1  14    35017.40    36668.35    903.14 o 
  17   1  14     2407.09     2990.86    401.56 o 
  19   1  14     1560.78     1432.46    405.71 o 
  21   1  14    43765.61    42958.96   1192.32 o 
  23   1  14      620.97      -75.36    409.81 o 
  25   1  14     4579.72     6285.96    846.93 o 
  27   1  14     3203.31     3449.18    668.66 o 
  29   1  14    11246.51    11791.05    884.24 o 
  31   1  14     1454.89      941.14    725.64 o 
 -32   2  14    11814.15    13347.46    994.93 o 
 -30   2  14    10246.05    10318.89    715.71 o 
 -28   2  14      658.00      320.74    311.14 o 
 -26   2  14     5010.42     4518.36    441.05 o 
 -24   2  14     3635.31     3820.46    413.05 o 
 -22   2  14      237.17      158.07    335.91 o 
 -20   2  14    13181.83    13490.18    562.96 o 
 -18   2  14     2465.02     2542.89    336.08 o 
 -16   2  14    89889.78    87998.80   1863.74 o 
 -14   2  14      881.82      564.30    248.17 o 
 -12   2  14      350.34      467.28    272.02 o 
 -10   2  14     3078.17     3384.04    265.86 o 
  -8   2  14    22128.78    22152.00    556.15 o 
  -6   2  14     9147.86     8607.34    333.42 o 
  -4   2  14    60347.43    57064.64   1109.63 o 
  -2   2  14       21.67     -136.04    164.85 o 
   0   2  14    86922.51    83621.55   1548.59 o 
   2   2  14      337.81      556.46    183.13 o 
   4   2  14     9623.52     8970.07    324.10 o 
   6   2  14     2108.19     2350.90    240.41 o 
   8   2  14    37391.99    37739.20    808.99 o 
  10   2  14     4302.04     4881.04    372.04 o 
  12   2  14     2346.58     4142.62    687.82 o 
  14   2  14       18.59     -197.73    231.73 o 
  16   2  14    74956.33    74884.73   2033.18 o 
  18   2  14     1483.60     1728.02    423.00 o 
  20   2  14    23726.71    23923.46    844.73 o 
  22   2  14     1088.57      784.34    440.31 o 
  24   2  14     5861.88     6793.28    652.86 o 
  26   2  14     4415.36     4436.42    559.29 o 
  28   2  14      238.88     -190.92    616.91 o 
  30   2  14      397.38     -182.57    786.08 o 
 -31   3  14      548.46      878.97    669.72 o 
 -29   3  14    13046.52    12481.43    805.77 o 
 -27   3  14      158.63      345.48    392.73 o 
 -25   3  14    14473.72    15193.67    831.32 o 
 -23   3  14     6738.93     7115.45    455.42 o 
 -21   3  14   132220.28   132933.72   2466.01 o 
 -19   3  14    11744.03    11799.24    716.24 o 
 -17   3  14    85345.71    87455.86   1685.06 o 
 -15   3  14     9158.89    10016.67    421.26 o 
 -13   3  14       89.54      227.25    325.36 o 
 -11   3  14     8862.11     8893.56    422.60 o 
  -9   3  14     2552.80     3040.86    326.03 o 
  -7   3  14    16457.89    15147.51    454.21 o 
  -5   3  14   129674.31   120830.59   2178.25 o 
  -3   3  14     5279.28     5476.24    324.52 o 
  -1   3  14    92767.38    89443.13   1642.99 o 
   1   3  14     9648.87    10161.47    339.24 o 
   3   3  14      365.74      717.38    175.12 o 
   5   3  14    57605.24    54736.44   1159.64 o 
   7   3  14     1408.43     1658.86    268.45 o 
   9   3  14    62172.76    61816.07   1306.45 o 
  11   3  14    86089.23    83900.36   1730.76 o 
  13   3  14    10247.31    10955.85    401.37 o 
  15   3  14    12383.54    12609.54    564.78 o 
  17   3  14     5575.06     5758.66    448.08 o 
  19   3  14    30155.34    30707.16   1289.23 o
[truncated: 190,402 more chars]
